# Supplementary material for: Zfp260 choreographs the early stage osteo-lineage commitment of skeletal stem cells
Source: Nat Commun. 2024 Nov 24;15:10186. doi: 10.1038/s41467-024-54640-0 (PMC11586402; doi:10.1038/s41467-024-54640-0)
Supplement: Supplementary file 4 — Supplementary Data 1 [file 41467_2024_54640_MOESM4_ESM.xlsx]

## Sheet: Sheet1
Supplementary Data 1. List of primer sequences for qRT-PCR and ChIP-qPCR and the promoter sequence for constructing AAV9.
Primer sequences for RT-qPCR
Primer name	F-sequence(5'-3')	R-sequence(5'-3')
mouse β-Actin	GGCTGTATTCCCCTCCATCG	CCAGTTGGTAACAATGCCATGT
mouse Sox9	GAGCCGGATCTGAAGAGGGA	GCTTGACGTGTGGCTTGTTC
mouse Runx2	CCAACCGAGTCATTTAAGGCT	GCTCACGTCGCTCATCTTG
mouse Zfp260	ATCTTCTGCATGACGAACCTG	GGCTTGTGAGGACTCTTCGC
mouse Atf4	ATGGCGCTCTTCACGAAATC	ACTGGTCGAAGGGGTCATCAA
mouse Sp7	ATGGCGTCCTCTCTGCTTG	TGAAAGGTCAGCGTATGGCTT
mouse Twist1	GGACAAGCTGAGCAAGATTCA	CGGAGAAGGCGTAGCTGAG
mouse Plagl1	ATGGCTCCATTCCGCTGTC	CTCAGCCTTCGAGCACTTGAA
mouse Snai2	TGGTCAAGAAACATTTCAACGCC	GGTGAGGATCTCTGGTTTTGGTA
mouse Creb3l1	GCCCTGGGAAACAAGCTGT	AGCTGAGTCATTTCTCCTGGG
mouse Prrx1	GAGCGTGTCTTTGAGCGGA	CATGTGGCAGAATAAGTAGCCAT
mouse Col1a2	GTAACTTCGTGCCTAGCAACA	CCTTTGTCAGAATACTGAGCAGC
mouse Prkca	GTTTACCCGGCCAACGACT	GGGCGATGAATTTGTGGTCTT
Primer sequences for ChIP-qPCR
Primer name	F-sequence(5'-3')	R-sequence(5'-3')
P1	GCCTCGTCTCTCCTGCTCT	ATCCGCAGGCTCCAGATCT
P2	TAGAGGCCTGCGTCTGCAAA	ACTGTGAGCTGCAAGCTTCC
Ctsk-promoter sequence for rAAV9
TTTTAAAACAAAGTATTTTTTCTTTTATAAATTGTGTTGTGTTGTGTGATATTATTGATTGCGGCTCCCTGACCCCTTTACAGACATGCACAACTAAGCATTCATAAGTGAGCTCGACACACACAGGCACAGAGCGTAGTTGAATCTTCATTTCAAGACTCAGAGCTCACAGGGCCCTGGTCACTTAGCCCTGTTCTCGTGTACCCACCTGATCCTGACACATCAGGAGTAGTCAGTAGACTACTGCTCACACTGTCTGGGAGTGGGGGTTGTCTCATCTCACAGAAGTTGCTGGGGAGTGTTCTTGGATTTGAAGCCACTATGGGGCATCCTGATGTCTTTCCCCAGTGTGTTCTCCCAGTTAAAAGGAGATGAAGGGATTGTGAGCTTTAAACAGTT…
