# Supplementary material for: Zfp260 choreographs the early stage osteo-lineage commitment of skeletal stem cells
Source: Nat Commun. 2024 Nov 24;15:10186. doi: 10.1038/s41467-024-54640-0 (PMC11586402; doi:10.1038/s41467-024-54640-0)
Supplement: Supplementary file 5 — Supplementary Data 2 [file 41467_2024_54640_MOESM5_ESM.xlsx]

## Sheet: Sheet1
Supplementary Data 2. List of TFs screened from the scRNA-seq and bulk RNA-seq datasets of fracture and MSFL.
scRNA-seq-Fracture-SSC enriched	scRNA-seq-MSFL-SSC enriched	Bulk-Fracture	Bulk-MSFL
Hoxc9	Twist1	Cbfb	Adnp2
Sp7	Hmgb1	Hif1a	Aebp2
Runx2	Foxc1	Tsc22d1	Aff4
Peg3	Tead1	Scx	Ahctf1
Nfix	Sp7	Creb3l1	Alx1
Runx1	Scx	Peg3	Alx4
Bhlhe41	Snai2	Jund	Ar
Zfhx4	Gata2	Fosl2	Arid1b
Foxc1	Sox9	Tmf1	Arid2
Trps1	Zfp260	Creb3	Arid3b
Id3	Snai1	Prrx1	Arid4a
Klf9	Foxd1	Ets1	Arid4b
Pura	Nfix	Klf2	Arnt
Rora	Fosb	Creb3l2	Atf2
Hoxa10	Tsc22d1	Elk3	Atf7
Atf5	Prrx1	Zfp146	Atoh8
Aff3	Meis2	Smad5	Bach2
Ar	Cebpd	Trps1	Baz2b
Vdr	Nr2f2	Rarg	Bbx
Zfp260	Msx1	Erf	Bcl6b
Klf4	Nfib	Srebf1	Bclaf1
Creb5	Tfap2b	Zfp266	Carf
Plagl1	En1	Zfp516	Cbfb
Zbtb20	Hes1	Zfp622	Cdc5l
Fos	Id3	Snai1	Cebpg
Nfic	Osr2	Zfp771	Cebpz
Tcf7l2	Plagl1	Rest	Clock
Snai2	Zfhx4	Zfp131	Creb1
Satb2	Creb3l1	Zfp521	Creb3l1
Hif1a	Cenpa	Hmg20b	Creb3l2
Creb3l2	Zbtb20	2700081O15Rik	Crebrf
Cebpd	Alx1	Nfatc4	Crem
Thra	Rora	Zfp260	Csde1
Six1	Prrx2	Rcor2	Csrnp3
Fosb	Nr2f1	Sub1	Ctcf
Dlx5	Ybx3	Hes6	Dlx3
Sox9	Dlx5	Prrx2	Dlx5
Egr1		Thap7	Dlx6
Jun		Erg	Dmtf1
Sox5		Smad2	Dnajc1
Prrx2		Zfp46	Ebf1
Creb3l1		Plagl1	Ebf3
Twist1		Zfp410	Egr3
Prrx1		Zfp275	Elf2
Bhlhe40		Arnt	Elk1
Irx5		Meox2	Elk4
Ebf2		Zfp110	Erg
Ebf1		Smad1	Esr1
Hoxc10		Clock	Ets1
Ebf3		Nme2	Fli1
Mef2c		Pias3	Foxc1
Maf		Sox9	Foxc2
Zfp36l1		Snai2	Foxd1
Shox2		Arntl	Foxn2
		Zfp608	Foxn3
		Zfp637	Foxo1
		Tcf12	Gabpa
		Zfp354c	Gatad2b
		Tead2	Gli2
		Zfp251	Gli3
		Hivep2	Glis2
		Foxp1	Gmeb1
		Zfp9	Gpbp1
		Zbtb41	Hbp1
		Hmgxb4	Hdx
		Zscan25	Heyl
		Six5	Hivep3
		Dnajc1	Hmbox1
		Zim1	Hoxd8
		Hinfp	Hsf3
		Zfp523	Id2
		Foxp4	Id3
		Zscan21	Id4
		Hoxc6	Irx3
		Glis3	Irx5
		Aff3	Jarid2
		Smarce1	Jdp2
		Tada2a	Klf11
		Bbx	Klf12
		Zfp324	Klf3
		E2f5	Klf4
		Zfp532	Klf9
		Zfx	Kmt2c
		Blzf1	L3mbtl3
		Nr4a2	Lcorl
		Phtf1	Lrrfip2
		L3mbtl3	Maf
		Setbp1	Mafb
		Gli3	Max
		Zfp507	Mbd2
		Zfp553	Mbd4
		Zfp277	Mbtps2
		Zbtb6	Mef2a
		Hoxc9	Mef2c
		Nfxl1	Meis2
		Zfp503	Mga
		Tead3	Mier1
		Csrnp2	Mier3
		Elk1	Mkrn2
		Pitx1	Mllt10
		Thap2	Msx1
		Bnc2	Myef2
		Zfp954	Mynn
		Zfp64	Mysm1
		Zfp518b	Ncoa1
		Smarca1	Ncor1
		Zfp13	Nfat5
		Zfp87	Nfatc1
		Gli1	Nfatc3
		Zfp580	Nfia
		Zfp827	Nfib
		Zmat3	Nfxl1
		Mkx	Npas3
		Zbtb8a	Nr1d2
		D3Ertd254e	Nr2c1
		Zfp334	Nr2c2
		Npas2	Nr2f2
		Hoxc8	Nr3c1
		Bhlhe41	Nr6a1
		Zfp383	Pax3
		9130023H24Rik	Paxbp1
		Tshz3	Pbrm1
		Tbx18	Pbx1
		Prdm5	Peg3
		Tulp3	Pias1
		Mbtps2	Plagl1
		Zfp647	Prdm1
		Foxc2	Prdm10
		Zfp449	Prdm5
		Zfp938	Prrx1
		Zfp799	Pura
		Zfp109	Purb
		Ebf2	Purg
		Zfp111	Rfx7
		Batf3	Rora
		Sox8	Rreb1
		Msx1	Runx2
		D630045J12Rik	Sall2
		Foxa3	Satb1
		Zfp37	Satb2
		Mecom	Setbp1
		Jazf1	Smad4
		Zfp287	Smad5
		Zfp551	Smad6
		Osr2	Smad9
		Zfp667	Smarca1
		Zfp57	Smarcc1
		Meis2	Smarce1
		Zfp583	Snai2
		Mybl1	Son
		Tcfl5	Sox17
			Sox5
			Sox6
			Sox7
			Sp1
			Sp3
			Sp7
			St18
			Tada2a
			Tbx15
			Tcf12
			Tcf4
			Tcf7
			Tcf7l2
			Tef
			Terf1
			Tfb1m
			Tfcp2
			Tfdp2
			Thap12
			Thap2
			Thrb
			Tmf1
			Tox
			Trps1
			Tsc22d2
			Tsc22d3
			Tshz1
			Tshz3
			Tub
			Tulp4
			Twist1
			Ubp1
			Usf3
			Vdr
			Yy1
			Zbtb1
			Zbtb10
			Zbtb11
			Zbtb20
			Zbtb21
			Zbtb26
			Zbtb33
			Zbtb34
			Zbtb37
			Zbtb38
			Zbtb41
			Zbtb44
			Zbtb46
			Zeb1
			Zeb2
			Zfat
			Zfhx3
			Zfhx4
			Zfp101
			Zfp105
			Zfp11
			Zfp112
			Zfp113
			Zfp119a
			Zfp12
			Zfp128
			Zfp14
			Zfp141
			Zfp142
			Zfp146
			Zfp148
			Zfp157
			Zfp160
			Zfp174
			Zfp180
			Zfp189
			Zfp207
			Zfp229
			Zfp236
			Zfp24
			Zfp248
			Zfp26
			Zfp260
			Zfp266
			Zfp273
			Zfp275
			Zfp277
			Zfp28
			Zfp280b
			Zfp280c
			Zfp280d
			Zfp292
			Zfp30
			Zfp300
			Zfp317
			Zfp318
			Zfp322a
			Zfp329
			Zfp354c
			Zfp369
			Zfp37
			Zfp39
			Zfp397
			Zfp398
			Zfp40
			Zfp407
			Zfp410
			Zfp422
			Zfp426
			Zfp438
			Zfp442
			Zfp449
			Zfp458
			Zfp46
			Zfp472
			Zfp507
			Zfp51
			Zfp516
			Zfp521
			Zfp560
			Zfp563
			Zfp58
			Zfp583
			Zfp59
			Zfp592
			Zfp595
			Zfp597
			Zfp60
			Zfp605
			Zfp606
			Zfp608
			Zfp618
			Zfp62
			Zfp626
			Zfp639
			Zfp644
			Zfp65
			Zfp652
			Zfp655
			Zfp658
			Zfp667
			Zfp677
			Zfp709
			Zfp711
			Zfp715
			Zfp719
			Zfp72
			Zfp738
			Zfp748
			Zfp760
			Zfp763
			Zfp770
			Zfp772
			Zfp780b
			Zfp788
			Zfp799
			Zfp808
			Zfp81
			Zfp810
			Zfp825
			Zfp85
			Zfp866
			Zfp867
			Zfp868
			Zfp869
			Zfp87
			Zfp871
			Zfp873
			Zfp874a
			Zfp874b
			Zfp882
			Zfp9
			Zfp91
			Zfp931
			Zfp933
			Zfp934
			Zfp937
			Zfp944
			Zfp945
			Zfp947
			Zfp949
			Zfp950
			Zfp951
			Zfp953
			Zfp955a
			Zfp955b
			Zfp958
			Zfp959
			Zfp960
			Zfp964
			Zfp97
			Zfp983
			Zfp994
			Zfpm2
			Zfx
			Zhx1
			Zik1
			Zim1
			Zkscan1
			Zkscan3
			Zmat1
			Zscan12
			Zscan26
			Zxdb
			Zxdc
			Zzz3
