# Supplementary material for: Zfp260 choreographs the early stage osteo-lineage commitment of skeletal stem cells
Source: Nat Commun. 2024 Nov 24;15:10186. doi: 10.1038/s41467-024-54640-0 (PMC11586402; doi:10.1038/s41467-024-54640-0)
Supplement: Supplementary file 6 — Supplementary Data 3 [file 41467_2024_54640_MOESM6_ESM.xlsx]

## Sheet: Sheet1
Supplementary Data 3. The comprehensive view of ATAC signals enriched Gene ontology terms. GO enrichment analysis is conducted using the hypergeometric test to assess the statistical significance of functional categories. Adjusted p-values (padj) are calculated using the Benjamini-Hochberg method to control for multiple comparisons.
Fracture-SSC (Con vs KO up-regulated)	p. adj		MSFL-SSC (Con vs KO up-regulated)	p. adj
GO:0072659~protein localization to plasma membrane	0.000986344		GO:0030036~actin cytoskeleton organization	1.29319e-15
GO:0008360~regulation of cell shape	0.0031488		GO:0016477~cell migration	2.13866e-10
GO:0007626~locomotory behavior	0.00531496		GO:0030198~extracellular matrix organization	2.9501e-09
GO:0006366~transcription from RNA polymerase II promoter	0.00734433		GO:0030199~collagen fibril organization	4.03587e-08
GO:0032922~circadian regulation of gene expression	0.0092992		GO:0030282~bone mineralization	1.82886e-07
GO:0006468~protein phosphorylation	0.0112396		GO:0030335~positive regulation of cell migration	4.30353e-07
GO:0007191~adenylate cyclase-activating dopamine receptor signaling pathway	0.0120224		GO:0001525~angiogenesis	4.57757e-07
GO:0032755~positive regulation of interleukin-6 production	0.0132285		GO:0045944~positive regulation of transcription from RNA polymerase II promoter	4.6648e-07
GO:0001764~neuron migration	0.0135018		GO:0007155~cell adhesion	4.77673e-07
GO:0048762~mesenchymal cell differentiation	0.0172394		GO:0001501~skeletal system development	4.8567e-07
Fracture-preBCSP (Con vs KO up-regulated)	p. adj		MSFL-preBCSP (Con vs KO up-regulated)	p. adj
GO:0007275~multicellular organism development	1.42573e-07		GO:0007275~multicellular organism development	4.45861e-06
GO:0007411~axon guidance	2.03636e-06		GO:0007399~nervous system development	6.5064e-05
GO:0043547~positive regulation of GTPase activity	3.61109e-06		GO:0043547~positive regulation of GTPase activity	0.000149005
GO:0016055~Wnt signaling pathway	2.02478e-05		GO:0045944~positive regulation of transcription from RNA polymerase II promoter	0.000231478
GO:0090630~activation of GTPase activity	5.99882e-05		GO:0090630~activation of GTPase activity	0.000411059
GO:0007399~nervous system development	6.26651e-05		GO:0031175~neuron projection development	0.000994809
GO:0030154~cell differentiation	0.000113523		GO:0007416~synapse assembly	0.00113625
GO:0030182~neuron differentiation	0.000156002		GO:0006816~calcium ion transport	0.00341938
GO:0001649~osteoblast differentiation	0.000351772		GO:0030154~cell differentiation	0.00351046
GO:0016477~cell migration	0.00060119		GO:0007264~small GTPase mediated signal transduction	0.00417796
Fracture-BCSP (Con vs KO up-regulated)	p. adj		MSFL-BCSP (Con vs KO up-regulated)	p. adj
GO:0045944~positive regulation of transcription from RNA polymerase II promoter	1.09e-20		GO:0015031~protein transport	8.79684e-10
GO:0045893~positive regulation of transcription, DNA-templated	5.5e-19		GO:0007049~cell cycle	1.03047e-09
GO:0006468~protein phosphorylation	2.57e-13		GO:0045893~positive regulation of transcription, DNA-templated	8.67029e-09
GO:0016310~phosphorylation	4.32e-13		GO:0016310~phosphorylation	5.7155e-08
GO:0007049~cell cycle	5.71e-12		GO:0007420~brain development	3.30367e-07
GO:0015031~protein transport	1.23e-10		GO:0051301~cell division	3.63055e-07
GO:0016477~cell migration	4.83e-10		GO:0030968~endoplasmic reticulum unfolded protein response	3.95873e-07
GO:0006325~chromatin organization	1.9e-08		GO:0032922~circadian regulation of gene expression	3.33966e-06
GO:0060271~cilium assembly	4.49e-08		GO:0006338~chromatin remodeling	4.76349e-06
GO:0006338~chromatin remodeling	9.05e-08		GO:0030036~actin cytoskeleton organization	5.38833e-06
Fracture-Osteo (Con vs KO up-regulated)	p. adj		MSFL-Osteo (Con vs KO up-regulated)	p. adj
GO:0043547~positive regulation of GTPase activity	9.82805e-05		GO:0030199~collagen fibril organization	2.5818e-08
GO:0030198~extracellular matrix organization	0.00413758		GO:0045944~positive regulation of transcription from RNA polymerase II promoter	2.6445e-08
GO:0060325~face morphogenesis	0.00545944		GO:0008284~positive regulation of cell proliferation	4.33912e-06
GO:0007275~multicellular organism development	0.00607882		GO:0043410~positive regulation of MAPK cascade	5.5996e-06
GO:0007528~neuromuscular junction development	0.00622074		GO:0030335~positive regulation of cell migration	6.33744e-06
GO:0071277~cellular response to calcium ion	0.0113063		GO:0007275~multicellular organism development	9.53277e-06
GO:0043149~stress fiber assembly	0.0162193		GO:0030198~extracellular matrix organization	1.48557e-05
GO:1904754~positive regulation of vascular associated smooth muscle cell migration	0.0175959		GO:0030036~actin cytoskeleton organization	2.0472e-05
GO:0022409~positive regulation of cell-cell adhesion	0.0220086		GO:0007155~cell adhesion	2.27228e-05
GO:0001501~skeletal system development	0.0252064		GO:0060349~bone morphogenesis	2.59365e-05
