# Supplementary material for: Zfp260 choreographs the early stage osteo-lineage commitment of skeletal stem cells
Source: Nat Commun. 2024 Nov 24;15:10186. doi: 10.1038/s41467-024-54640-0 (PMC11586402; doi:10.1038/s41467-024-54640-0)
Supplement: Supplementary file 8 — Source Data [file 41467_2024_54640_MOESM8_ESM.xlsx]

## Sheet: Fig. 1c
Fig.1c										Fig.1c
SSC lineage enriched 54 TFs from the scRNA-seq dataset of Fracture										SSC lineage enriched 37 TFs from the scRNA-seq dataset of MSFL
Gene	p.adj									Gene	p.adj
Hoxc9	9.80752e-287									Twist1	1.15154e-304
Sp7	1.74779e-299									Hmgb1	5.46733e-284
Runx2	3.66785e-302									Foxc1	5.84807e-292
Peg3	6.173082760848e-309									Tead1	4.39709e-264
Nfix	1.57062e-307									Sp7	8.97584e-250
Runx1	2.80782e-270									Scx	1.28193e-246
Bhlhe41	7.85768e-285									Snai2	1.39567e-229
Zfhx4	3.23944e-307									Gata2	6.71838e-200
Foxc1	6.47291e-300									Sox9	2.77925e-240
Trps1	6.8732e-306									Zfp260	4.94521e-214
Id3	3.3843e-304									Snai1	9.64995e-297
Klf9	1.98091e-293									Foxd1	2.76971908189651e-310
Pura	4.56276e-290									Nfix	4.80520624206347e-314
Rora	1.26148e-298									Fosb	9.06368e-187
Hoxa10	1.18808e-287									Tsc22d1	5.80421e-236
Atf5	5.72422e-295									Prrx1	1.06970152981088e-319
Aff3	1.64147e-276									Meis2	2.47422e-288
Ar	6.4365e-282									Cebpd	4.44523e-194
Vdr	2.64862e-270									Nr2f2	2.26951e-224
Zfp260	1.44138e-284									Msx1	1.64498e-306
Klf4	9.03244e-298									Nfib	6.55697e-304
Creb5	3.45383e-268									Tfap2b	1.34305e-302
Plagl1	8.4713e-304									En1	4.08592e-201
Zbtb20	4.89476e-308									Hes1	3.84065e-302
Fos	2.6831e-274									Id3	2.67425382452721e-318
Nfic	2.46413e-283									Osr2	1.19769e-194
Tcf7l2	7.69276e-302									Plagl1	1.11559e-212
Snai2	1.6641e-290									Zfhx4	2.60244583053253e-313
Satb2	3.7098e-289									Creb3l1	9.24755e-275
Hif1a	4.74875e-276									Cenpa	4.31363e-183
Creb3l2	1.85158e-290									Zbtb20	4.1279122649985e-310
Cebpd	9.02114e-275									Alx1	4.89311e-298
Thra	7.79131e-288									Rora	7.48691e-217
Six1	4.21313e-278									Prrx2	4.31014837406699e-315
Fosb	5.73003e-284									Nr2f1	5.78396e-208
Dlx5	6.35698e-294									Ybx3	2.74582e-258
Sox9	1.08983076408215e-309									Dlx5	1.12753e-202
Egr1	2.72137e-300
Jun	1.46579e-267
Sox5	2.21798e-283
Prrx2	2.49223e-273
Creb3l1	2.49639e-306
Twist1	9.04939e-300
Prrx1	2.23753e-308
Bhlhe40	2.68341e-279
Irx5	1.17953e-285
Ebf2	1.30149e-269
Ebf1	2.20814e-297
Hoxc10	2.38249e-288
Ebf3	5.95758e-270
Mef2c	3.65119e-292
Maf	4.38079e-288
Zfp36l1	4.71315e-272
Shox2	6.28997e-308

## Sheet: Fig.1l,s,t
Fig.1l
Relative expression level (β-Actin as internal control; SSC group set at 1)
Group	Creb3l1			Zfp260			Plagl1			Sox9			Atf4			Sp7			Snai2			Runx2			Prrx1			Twist1
SSC	1.1754	0.8681	0.9565	1.0066	0.9932	1.0003	0.8315	1.2992	0.8693	1.1233	0.8846	0.9921	0.7796	1.3055	0.9149	1.1074	0.9405	0.9521	0.9765	1.0249	0.9986	0.9198	1.0601	1.0201	0.8965	1.1533	0.9501	1.2835	0.7794	0.937
BCSP	0.9369	1.0254	1.0047	1.7322	1.7984	1.818	0.5804	0.4837	0.5237	0.8985	0.9167	0.9143	1.1347	1.132	1.1752	1.3129	1.2174	1.28	1.6539	1.7024	1.7557	1.185	1.1465	1.1739	1.6835	1.4495	1.5556	0.7756	1.3113	1.0248
BLSP+THY	1.6614	1.5919	1.6248	2.404	2.8208	2.2719	1.6632	2.1245	2.3338	0.9352	0.8347	0.8769	1.9725	2.0459	1.9662	1.8502	2.0729	1.9502	2.1988	2.3911	2.2432	2.4929	2.0222	2.4179	1.1153	1.003	1.0399	0.5708	0.3726	0.5516
PCP	1.1876	1.0609	1.1111	1.5324	1.1211	1.1708	0.9732	1.291	1.0626	4.5548	4.5136	4.5297	0.7577	0.7873	0.7772	0.1215	0.1676	0.1397	1.201	0.9886	1.1799	0.9471	1.0484	1.0101	0.3734	0.3464	0.351	1.0982	1.0386	1.0868
Fig. 1s
percentage (%)
Group	Zfp260						Runx2						Sox9
SSC	42.09	37.64	28.51	26.72	27.01	42.73	19.76	13.57	24.53	20	16.49	23.27	5.34	9.53	2.04	14.6	2.49	5.01
BCSP	25.7	33.9	21.08	33.22	35.11	34.45	9.14	2.06	8.2	3.75	3.18	1.83	4.58	9.11	0.73	3.42	5.12	7.2
THY+BLSP	62.18	72.8	76.64	84.98	73.94	72.14	49.33	34.6	46.72	37.38	34.75	33.26	3.74	1.8	4.67	2.32	4.09	3.18
PCP	10.97	7.31	23.02	17.09	14.09	14.45	19.67	17.49	18.34	17.25	22.28	22	64.16	87.98	83.75	91.72	88.7	92.53
Fig. 1t
percentage (%)
Group	Zfp260						Runx2
SSC	22.14	36.59	34.38	32.35	25.7	25.97	9.4	8.1	7.14	19.16	13.12	10.81
BCSP	35.41	42.78	28.31	43.92	30.41	34.28	2.82	4.02	9.21	1.29	7.85	1.5
THY+BLSP	68.48	70.73	72.86	44.19	76.12	69.49	48.79	23.64	35.15	30.94	21.56	25.12

## Sheet: Fig.2c,e
Fig. 2c
Fracture BMD(mgHA/ccm)														Bonferroni's multiple comparisons test of two-way ANOVA
day	Control						Zfp260iΔPSC							Control - Zfp260iΔPSC	Mean Diff.	95.00% CI of diff.	Significant?	Summary	Adjusted P Value
10	721.4	729.3	711	704.1	706.5	704.6	684.6	670	664.1	663.6	674	692		10	38.1	20.00 to 56.20	Yes	***	0.0004
14	751.2	739	731.3	713.8	722.1	748.5	708.3	707.7	697.1	684.7	694.3	693.4		14	36.73	15.61 to 57.85	Yes	**	0.0022
28	953.7	1039.1	1033.2	1048.3	986.3	1036.3	833.8	965.2	859.7	798.3	852.4	896.6		28	148.5	65.26 to 231.7	Yes	**	0.0018
Fracture BV(mm3)														Bonferroni's multiple comparisons test of two-way ANOVA
day	Control						Zfp260iΔPSC							Control - Zfp260iΔPSC	Mean Diff.	95.00% CI of diff.	Significant?	Summary	Adjusted P Value
10	0.2816	0.3343	0.3772	0.226	0.4347	0.3731	0.0124	0.0815	0.0679	0.0943	0.0495	0.0351		10	0.281	0.04735 to 0.5147	Yes	*	0.0143
14	1.3497	1.2722	1.4257	1.5493	1.4352	1.5553	0.2365	0.3196	0.406	0.2908	0.1169	0.1302		14	1.181	0.9476 to 1.415	Yes	****	1.19e-06
28	1.7333	2.3307	2.2316	2.0118	2.0824	2.278	0.3108	0.9547	0.9633	0.6029	0.9942	0.7052		28	1.356	1.122 to 1.590	Yes	****	3.79e-07
Fig2e
Fracture BMD(mgHA/ccm)														Bonferroni's multiple comparisons test of two-way ANOVA
day	Control						Zfp260iΔPSC							Control - Zfp260iΔPSC	Mean Diff.	95.00% CI of diff.	Significant?	Summary	Adjusted P Value
7	702.4	689.7	721.8	701.8	704.3	716.2	707.7	677.2	705.1	675.2	697	683.1		7	15.15	-0.1605 to 30.46	No	ns	0.0528
14	742.2	747.2	732.7	724.8	730.8	744.6	718.3	695.3	712.9	702.2	703.9	707.6		14	30.35	15.04 to 45.66	Yes	***	0.0002
Fracture BV(mm3)														Bonferroni's multiple comparisons test of two-way ANOVA
day	Control						Zfp260iΔPSC							Control - Zfp260iΔPSC	Mean Diff.	95.00% CI of diff.	Significant?	Summary	Adjusted P Value
7	0.1454	0.1386	0.1458	0.1029	0.1104	0.1059	0.0148	0.0186	0.0267	0.0447	0.0352	0.0107		7	0.09972	0.05983 to 0.1396	Yes	****	3.18e-05
14	0.2706	0.2646	0.1528	0.224	0.1931	0.235	0.0818	0.0814	0.0375	0.1078	0.0992	0.1036		14	0.1381	0.09825 to 0.1780	Yes	****	3.24e-06

## Sheet: Fig. 3m
Fig. 3m

## Sheet: Fig.3p
Fig. 3p
PSC WT OM 0h						PSC WT OM 24h						PSC Zfp260-/- OM 0h						PSC Zfp260-/- OM 24h
Distance_(μm)	Zfp260	Med1	Brd4	P300		Distance_(μm)	Zfp260	Med1	Brd4	P300		Distance_(μm)	Zfp260	Med1	Brd4	P300		Distance_(μm)	Zfp260	Med1	Brd4	P300
0	0	0	0	0		0	0	0	0	0		0	0	0	0	0		0	0	0	0	0
0.0107	0	0	0	0		0.0115	0	0	0	0		0.0103	0	0	0	0		0.0132	0	0	0	0
0.0214	0	0	0	0		0.023	0	0	0	0		0.0205	0	0	0	0		0.0263	0	0	0	0
0.0321	0	0	0	0		0.0346	0	0	0	0		0.0308	0	0	0	0		0.0395	0	0	0	0
0.0428	0	0	0	0		0.0461	0	0	0	0		0.041	0	0	0	0		0.0526	0	0	0	0
0.0535	0	0	0	0		0.0576	0	0	0	0		0.0513	0	0	0	0		0.0658	0	0	0	0
0.0643	0	0	0	0		0.0691	0	0	0	0		0.0615	0	0	0	0		0.079	0	0	0	0
0.075	0	0	0	0		0.0807	0	0	0	0		0.0718	0	0	0	0		0.0921	0	0	0	0
0.0857	0	0	0	0		0.0922	0	0	0	0		0.0821	0	0	0	0		0.1053	0	0	0	0
0.0964	0	0	0	0		0.1037	0	0	0	0		0.0923	0	0	0	0		0.1184	0	0	0	0
0.1071	0	0	0	0		0.1152	0	0	0	0		0.1026	0	0	0	0		0.1316	0	0	0	0
0.1178	0	0	0	0		0.1267	0	0	0	0		0.1128	0	0	0	0		0.1448	0	0	0	0
0.1285	0	0	0	0		0.1383	0	0	0	0		0.1231	0	0	0	0		0.1579	0	0	0	0
0.1392	0	0	0	0		0.1498	0	0	0	0		0.1333	0	0	0	0		0.1711	0	0	0	0
0.1499	0	0	0	0		0.1613	0	0	0	0		0.1436	0	0	0	0		0.1842	0	0	0	0
0.1606	0	0	0	0		0.1728	0	0	0	0		0.1539	0	0	0	0		0.1974	0	0	0	0
0.1713	0	0	0	0		0.1844	0	0	0	0		0.1641	0	0	0	0		0.2106	0	0	0	0
0.182	0	0	0	0		0.1959	0	0	0	0		0.1744	0	0	0	0		0.2237	0	0	0	0
0.1928	0	0	0	0		0.2074	0	0	0	0		0.1846	0	0	0	0		0.2369	0	0	0	0
0.2035	0	0	0	0		0.2189	0	0	0	0		0.1949	0	0	0	0		0.25	0	0	0	0
0.2142	0	0	0	0		0.2304	0	0	0	0		0.2051	0	0	0	0		0.2632	0	0	0	0
0.2249	0	0	0	0		0.242	0	0	0	0		0.2154	0	0	0	0		0.2764	0	0	0	0
0.2356	0	0	0	0		0.2535	0	0	0	0		0.2257	0	0	0	0		0.2895	0	0	0	0
0.2463	0	0	0	0		0.265	0	0	0	0		0.2359	0	0	0	0		0.3027	0	0	0	0
0.257	0	0	0	0		0.2765	0	0	0	0		0.2462	0	0	0	0		0.3158	0	0	0	0
0.2677	0	0	0	0		0.2881	0	0	0	0		0.2564	0	0	0	0		0.329	0	0	0	0
0.2784	0	0	0	0		0.2996	0	0	0	0		0.2667	0	0	0	0		0.3422	0	0	0	0
0.2891	0	0	0	0		0.3111	0	0	0	0		0.2769	0	0	0	0		0.3553	0	0	0	0
0.2998	0	0	0	0		0.3226	0	0	0	0		0.2872	0	0	0	0		0.3685	0	0	0	0
0.3106	0	0	0	0		0.3341	0	0	0	0		0.2975	0	0	0	0		0.3816	0	0	0	0
0.3213	0	0	0	0		0.3457	0	0	0	0		0.3077	0	0	0	0		0.3948	0	0	0	0
0.332	0	0	0	0		0.3572	0	0	0	0		0.318	0	0	0	0		0.408	0	0	0	0
0.3427	0	0	0	0		0.3687	0	0	0	0		0.3282	0	0	0	0		0.4211	0	0	0	0
0.3534	0	0	0	0		0.3802	0	0	0	0		0.3385	0	0	0	0		0.4343	0	0	0	0
0.3641	0	0	0	0		0.3918	0	0	0	0		0.3488	0	0	0	0		0.4475	0	0	0	0
0.3748	0	0	0	0		0.4033	0	0	0	0		0.359	0	0	0	0		0.4606	0	0	0	0
0.3855	0	0	0	0		0.4148	0	0	0	0		0.3693	0	0	0	0		0.4738	0	0	0	0
0.3962	0	0	0	0		0.4263	0	0	0	0		0.3795	0	0	0	0		0.4869	0	0	0	0
0.4069	0	0	0	0		0.4379	0	0	0	0		0.3898	0	0	0	0		0.5001	0	0	0	0
0.4176	0	0	0	0		0.4494	0	0	0	0		0.4	0	0	0	0		0.5133	0	0	0	0
0.4284	0	0	0	0		0.4609	0	0	0	0		0.4103	0	0	0	0		0.5264	0	0	0	0
0.4391	0	0	0	0		0.4724	0	0	0	0		0.4206	0	0	0	0		0.5396	0	0	0	0
0.4498	0	0	0	0		0.4839	0	0	0	0		0.4308	0	0	0	0		0.5527	0	0	0	0
0.4605	0	0	0	0		0.4955	0	0	0	0		0.4411	0	0	0	0		0.5659	0	0	0	0
0.4712	0	0	0	0		0.507	0	0	0	0		0.4513	0	0	0	0		0.5791	0	0	0	0
0.4819	0	0	0	0		0.5185	0	0	0	0		0.4616	0	0	0	0		0.5922	0	0	0	0
0.4926	0	0	0	0		0.53	0	0	0	0		0.4718	0	0	0	0		0.6054	0	0	0	0
0.5033	0	0	0	0		0.5416	0	0	0	0		0.4821	0	0	0	0		0.6185	0	0	0	0
0.514	0	0	0	0		0.5531	0	0	0	0		0.4924	0	0	0	0		0.6317	0	0	0	0
0.5247	0	0	0	0		0.5646	0	0	0	0		0.5026	0	0	0	0		0.6449	0	0	0	0
0.5354	0	0	0	0		0.5761	0	0	0	0		0.5129	0	0	0	0		0.658	0	0	0	0
0.5461	0	0	0	0		0.5876	0	0	0	0		0.5231	0	0	0	0		0.6712	0	0	0	0
0.5569	0	0	0	0		0.5992	0	0	0	0		0.5334	0	0	0	0		0.6843	0	0	0	0
0.5676	0	0	0	0		0.6107	0	0	0	0		0.5436	0	0	0	0		0.6975	0	0	0	0
0.5783	0	0	0	0		0.6222	0	0	0	0		0.5539	0	0	0	0		0.7107	0	0	0	0
0.589	0	0	0	0		0.6337	0	0	0	0		0.5642	0	0	0	0		0.7238	0	0	0	0
0.5997	0	0	0	0		0.6453	0	0	0	0		0.5744	0	0	0	0		0.737	0	0	0	0
0.6104	0	0	0	0		0.6568	0	0	0	0		0.5847	0	0	0	0		0.7501	0	0	0	0
0.6211	0	0	0	0		0.6683	0	0	0	0		0.5949	0	0	0	0		0.7633	0	0	0	0
0.6318	0	0	0	0		0.6798	0	0	0	0		0.6052	0	0	0	0		0.7765	0	0	0	0
0.6425	0	0	0	0		0.6913	0	0	0	0		0.6154	0	0	0	0		0.7896	0	0	0	0
0.6532	0	0	0	0		0.7029	0	0	0	0		0.6257	0	0	0	0		0.8028	0	0	0	0
0.6639	0	0	0	0		0.7144	0	0	0	0		0.636	0	0	0	0		0.8159	0	0	0	0
0.6747	0	0	0	0		0.7259	0	0	0	0		0.6462	0	0	0	0		0.8291	0	0	0	0
0.6854	0	0	0	0		0.7374	0	0	0	0		0.6565	0	0	0	0		0.8423	0	0	0	0
0.6961	0	0	0	0		0.749	0	0	0	0		0.6667	0	0	0	0		0.8554	0	0	0	0
0.7068	0	0	0	0		0.7605	0	0	0	0		0.677	0	0	0	0		0.8686	0	0	0	0
0.7175	0	0	0	0		0.772	0	0	0	0		0.6872	0	0	0	0		0.8817	0	0	0	0
0.7282	0	0	0	0		0.7835	0	0	0	0		0.6975	0	0	0	0		0.8949	0	0	0	0
0.7389	0	0	0	0		0.795	0	0	0	0		0.7078	0	0	0	0		0.9081	0	0	0	0
0.7496	0	0	0	0		0.8066	0	0	0	0		0.718	0	0	0	0		0.9212	0	0	0	0
0.7603	0	0	0	0		0.8181	0	0	0	0		0.7283	0	0	0	0		0.9344	0	0	0	0
0.771	0	0	0	0		0.8296	0	0	0	0		0.7385	0	0	0	0		0.9475	0	0	0	0
0.7817	0	0	0	0		0.8411	0	0	0	0		0.7488	0	0	0	0		0.9607	0	0	0	0
0.7925	0	0	0	0		0.8527	0	0	0	0		0.759	0	0	0	0		0.9739	0	0	0	0
0.8032	0	0	0	0		0.8642	0	0	0	0		0.7693	0	0	0	0		0.987	0	0	0	0
0.8139	0	0	0	0		0.8757	0	0	0	0		0.7796	0	0	0	0		1.0002	0	0	0	0
0.8246	0	0	0	0		0.8872	0	0	0	0		0.7898	0	0	0	0		1.0133	0	0	0	0
0.8353	0	0	0	0		0.8987	0	0	0	0		0.8001	0	0	0.24	0		1.0265	0	0	0	0
0.846	0	0	0	0		0.9103	0	0	0	0		0.8103	0	0	0.9	0		1.0397	0	0	0	0
0.8567	0	0	0	0		0.9218	0	0	0	0		0.8206	0	0	0	0		1.0528	0	0	0	0
0.8674	0	0	0	0		0.9333	0	0	0	0		0.8308	0	0	0	0		1.066	0	0	0	0
0.8781	0	0	0	0		0.9448	0	0	0	0		0.8411	0	0	0.463	0		1.0791	0	0	0	0
0.8888	0	0	0	0		0.9564	0	0	0	0		0.8514	0	0	0.311	0		1.0923	0	0	0	0
0.8995	0	0	0	0		0.9679	0	0	0	0		0.8616	0	0	0.136	0		1.1055	0	0	0	0
0.9102	0	0	0	0		0.9794	0	0	0	0		0.8719	0	0	3.814	0		1.1186	0	0	0	0
0.921	0	0	0	0		0.9909	0	0	0	0		0.8821	0	0	2.996	0		1.1318	0	0	0	0
0.9317	0	0	0	0		1.0024	0	0	0	0		0.8924	0	0	2.675	0		1.1449	0	0	0	0
0.9424	0	0	0	0		1.014	0	0	0	0		0.9026	0	0	7.487	0		1.1581	0	0	0	0
0.9531	0	0	0	0		1.0255	0	0	0	0		0.9129	0	0	5.151	0		1.1713	0	0	0	0
0.9638	0	0	0	0		1.037	0	0	0	0		0.9232	0	0	7.921	0		1.1844	0	0	0	0
0.9745	0	0	0	0		1.0485	0	0	0	0		0.9334	0	0	10.953	0		1.1976	0	0	0	0
0.9852	0	0	0	0		1.0601	0	0	0	0		0.9437	0	0	5.67	0		1.2108	0	0	0	0
0.9959	0	0	0	0		1.0716	0	0	0	0		0.9539	0	0	16.689	0		1.2239	0	0	0	0
1.0066	0	0	0	0		1.0831	0	0	0	0		0.9642	0	0	5.513	0		1.2371	0	0	0	0
1.0173	0	0	0	0		1.0946	0	0	0	0		0.9745	0	0	2.995	0		1.2502	0	0	0	0
1.028	0	0	0	0		1.1061	0	0	0	0		0.9847	0	0	14.964	0		1.2634	0	0	0	0
1.0388	0	0	0	0		1.1177	0	0	0	0		0.995	0	0	18.389	0		1.2766	0	0	0	0
1.0495	0	0	0	0		1.1292	0	0	0	0		1.0052	0	0	44.289	0		1.2897	0	0	0	0
1.0602	0	0	0	0		1.1407	0	0	0	0		1.0155	0	0	42.619	0		1.3029	0	0	0	0
1.0709	0	0	0	0		1.1522	0	0	0	0		1.0257	0	0	40.08	0		1.316	0	0	0	0
1.0816	0	0	0	0		1.1638	0	0	0	0		1.036	0	0	41.835	0		1.3292	0	0	0	0
1.0923	0	0	0	0		1.1753	0	0	0	0		1.0463	0	0	53.481	0		1.3424	0	0	0	0
1.103	0	0	0	0		1.1868	0	0	0	0		1.0565	0	0	54.178	0		1.3555	0	0	0	0
1.1137	0	0	0	0		1.1983	0	0	0	0		1.0668	0	0	37.348	0		1.3687	0	0	0	0
1.1244	0	0	0	0		1.2098	0	0	0	0		1.077	0	0	38.078	0		1.3818	0	0	0	0
1.1351	0	0	0	0		1.2214	0	0	0	0		1.0873	0	0	35.947	0		1.395	0	0	0	0
1.1458	0	0	0	0		1.2329	0	0	0	0		1.0975	0	0	60.272	0		1.4082	0	0	0	0
1.1566	0	0	0	0		1.2444	0	0	0	0		1.1078	0	0	76.582	0		1.4213	0	0	0	0
1.1673	0	0	0	0		1.2559	0	0	0	0		1.1181	0	0	88.257	0		1.4345	0	0	0	0
1.178	0	0	0	0		1.2675	0	0	0	0		1.1283	0	0	56.095	0		1.4476	0	0	0	0
1.1887	0	0	0	0		1.279	0	0	0	0		1.1386	0	0	78.415	0		1.4608	0	0	0	0
1.1994	0	0	0	0		1.2905	0	0	0	0		1.1488	0	0	73.906	0		1.474	0	0	0	0
1.2101	0	0	0	0		1.302	0	0	0	0		1.1591	0	0	68.498	0		1.4871	0	0	0	0
1.2208	0	0	0	0		1.3136	0	0	0	0		1.1693	0	0	84.861	0		1.5003	0	0	0	0
1.2315	0	0	0	0		1.3251	0	0	0	0		1.1796	0	0	35.813	0		1.5134	0	0	0	0
1.2422	0	0	0	0		1.3366	0	0	0	0		1.1899	0	0	57.229	0		1.5266	0	0	0	0
1.2529	0	0	0	0		1.3481	0	0	0	0		1.2001	0	0	63.89	0		1.5398	0	0	0	0
1.2636	0	0	0	0		1.3596	0	0	0	0		1.2104	0	0	55.753	0		1.5529	0	0	0	0
1.2743	0	0	0	0		1.3712	0	0	0	0		1.2206	0	0	50.22	0		1.5661	0	0	0	0
1.2851	0	0	0	0		1.3827	0	0	0	0		1.2309	0	0	52.462	0		1.5792	0	0	0	0
1.2958	0	0	0	0		1.3942	0	0	0	0		1.2411	0	0	43.324	0		1.5924	0	0	0	0
1.3065	0	0	0	0		1.4057	0	0	0	0		1.2514	0	0	55.914	0		1.6056	0	0	0	0
1.3172	0	0	0	0		1.4173	0	0	0	0		1.2617	0	0	49.681	0		1.6187	0	0	0	0
1.3279	0	0	0	0		1.4288	0	0	0	0		1.2719	0	0	36.335	0		1.6319	0	0	0	0
1.3386	0	0	0	0		1.4403	0.343916	0	0	0		1.2822	0	0	29.413	0		1.645	0	0	0	0
1.3493	0	0	0	0		1.4518	0.892576	0	0	0		1.2924	0	0	16.2	0		1.6582	0	0	0	0
1.36	0	0	0	0		1.4633	0.892576	0	0	0		1.3027	0	0	6.153	0		1.6714	0	0	0	0
1.3707	0	0	0	0		1.4749	0.892576	0	0	0		1.3129	0	0	3.047	0		1.6845	0	0	0	0
1.3814	0	0	0	0		1.4864	0.892576	0	0	0		1.3232	0	0	2.14	0		1.6977	0	0	0	0
1.3921	0	0	0	0		1.4979	0.892576	0	0	0		1.3335	0	0	14.949	0		1.7108	0	0	0	0
1.4029	0	0	0	0		1.5094	0.153892	0	0	0		1.3437	0	0	12.327	0		1.724	0	0	0	0
1.4136	0	0	0	0		1.521	0	0	0	0		1.354	0	0	7.976	0		1.7372	0	0	0	0
1.4243	0	0	0	0		1.5325	0	0	0	0		1.3642	0	0	8.758	0		1.7503	0	0	0	0
1.435	0	1.33054	0	0		1.544	0	0	0	0		1.3745	0	0	17.002	0		1.7635	0	0	0	0
1.4457	0	4.76706	0	0		1.5555	0	0	0	0		1.3847	0	0	4.367	0		1.7766	0	0	0	0
1.4564	0	7.19199	0	0		1.567	0	0	0	0		1.395	0	0	8.264	0		1.7898	0	0	0	0
1.4671	0	8.38497	0	0		1.5786	0	0	0	0		1.4053	0	0	18.777	0		1.803	0	0	0	0
1.4778	0	9.73864	0	0		1.5901	0.157907	0	0	0		1.4155	0	0	6.188	0		1.8161	0	0	0	0
1.4885	0	10.5762	0	0		1.6016	0.93406	0	0	0		1.4258	0	0	6.233	0		1.8293	0	0	0	0
1.4992	0	9.09467	0	0		1.6131	1.01837	0	0	0		1.436	0	0	9.342	0		1.8424	0	0	0	0
1.5099	0	7.3965	0	0		1.6247	1.47068	0	0	0		1.4463	0	0	0.725	0		1.8556	0	0	0	0
1.5207	0	4.88636	0	0		1.6362	1.16155	0	0	0		1.4565	0	0	14.363	0		1.8688	0	0	0	0
1.5314	0	2.00494	0	0		1.6477	1.45194	0	0	0		1.4668	0	0	1.719	0		1.8819	0	0	0	0
1.5421	0	0.0973864	0	0		1.6592	1.60182	0	0	0		1.4771	0	0	6.362	0		1.8951	0	0	0	0
1.5528	0	0	0	0		1.6707	2.25486	0	0	0		1.4873	0	0	2.902	0		1.9082	0	0	0	0
1.5635	0	0	0	0		1.6823	3.64257	0	0	0		1.4976	0	0	8.508	0		1.9214	0	0	0	0
1.5742	0	0	0	0		1.6938	5.00887	0	0	0		1.5078	0	0	15.73	0		1.9346	0	0	0	0
1.5849	0	0	0	0		1.7053	6.51567	0	0	0		1.5181	0	0	56.128	0		1.9477	0	0	0	0
1.5956	0	0	0	0		1.7168	7.75886	0	0	0		1.5283	0	0	3.36	0		1.9609	0	0	0	0
1.6063	0	0	0	0		1.7284	8.08404	0	0	0		1.5386	0	0	3.979	0		1.974	0	0	0	0
1.617	0	0	0	0		1.7399	8.45873	0	0	0		1.5489	0	0	10.358	0		1.9872	0	0	0	0
1.6277	0	0	0	0		1.7514	8.1282	0	0	0		1.5591	0	0	13.548	0		2.0004	0	0	0	0
1.6384	0	0	0	0		1.7629	7.10448	0	0	0		1.5694	0	0	8.388	0		2.0135	0	0	0	0
1.6492	0	0	0	0		1.7744	5.85728	0	0	0		1.5796	0	0	1.627	0		2.0267	0	0	0	0
1.6599	0	0	0	0		1.786	5.2658	0	0	0		1.5899	0	0	13.66	0		2.0399	0	0	0	0
1.6706	0	0	0	0		1.7975	4.38125	0	0	0		1.6002	0	0	5.811	0		2.053	0	0	0	0
1.6813	0	0	0	0		1.809	3.93429	0	0	0		1.6104	0	0	6.423	0		2.0662	0	0	0	0
1.692	0	0	0	0		1.8205	4.20193	0	0	0		1.6207	0	0	2.092	0		2.0793	0	0	0	0
1.7027	0	0	0	0		1.8321	4.66227	0	1.34941	0		1.6309	0	0	0	0		2.0925	0	0	0	0
1.7134	0	0	0	0		1.8436	5.47188	0	12.0906	0		1.6412	0	0	0	0		2.1057	0	0	0	0
1.7241	0	0	0	0		1.8551	6.25606	0	32.1753	0		1.6514	0	0	0.395	0		2.1188	0	0	0	0
1.7348	0	0	0	0		1.8666	6.24001	0	49.7576	0		1.6617	0	0	0.708	0		2.132	0	0	0	0
1.7455	0	0	0	0		1.8781	6.60533	0	62.3165	0		1.672	0	0	0	0		2.1451	0	0	0	0
1.7562	0	0	0	0		1.8897	6.25606	0	69.26	0		1.6822	0	0	0	0		2.1583	0	0	0	0
1.767	0	0	0	0		1.9012	5.91616	0	68.9188	0		1.6925	0	0	0	0		2.1715	0	0	0	0
1.7777	0	0	0	0		1.9127	5.43307	0	63.98	0		1.7027	0	0	0	0		2.1846	0	0	0	0
1.7884	0	0	0	0		1.9242	4.92188	0	54.4988	0		1.713	0	0	0	0		2.1978	0	0	0	0
1.7991	0	0	0	0		1.9358	4.33174	0	41.8341	0		1.7232	0	0	0	0		2.2109	0	0	0	0
1.8098	0	0	0	0		1.9473	4.50437	0	28.7941	0		1.7335	0	0	0.239	0		2.2241	0	0	0	0
1.8205	0	0	0	0		1.9588	4.96604	0	17.1	0		1.7438	0	0	5.382	0		2.2373	0	0	0	0
1.8312	0	0	0	0		1.9703	6.14901	0	9.82824	0.1857		1.754	0	0	0.852	0		2.2504	0	0	0	0
1.8419	0	0	0	0		1.9818	7.43501	0	8.06706	1.89264		1.7643	0	0	0	0		2.2636	0	0	0	0
1.8526	0	0	0	0		1.9934	9.21883	0	11.3353	2.7433		1.7745	0	0	3.19	0		2.2767	0	0	0	0
1.8633	0	0	0	0		2.0049	10.8033	0	15.4576	2.81364		1.7848	0	0	10.071	0		2.2899	0	0	0	0
1.874	0	0	0	0		2.0164	12.3863	0	18.0529	2.51633		1.795	0	0	0	0		2.3031	0	0	0	0
1.8848	0	0	0	0		2.0279	13.9493	0	17.3176	2.19558		1.8053	0	0	2.357	0		2.3162	0	0	0	0
1.8955	0	0	0	0		2.0395	14.4779	0	14.6506	0.837526		1.8156	0	0	2.702	0		2.3294	0	0	0	0
1.9062	0	0	0	0		2.051	15.0855	0	12.8847	0		1.8258	0	0	0	0		2.3425	0	0	0	0
1.9169	0	0	0	0		2.0625	14.6947	0	12.7059	0		1.8361	0	0	0.02	0		2.3557	0	0	0	0
1.9276	0	0	0	0		2.074	14.1086	0	14.9624	0.515834		1.8463	0	0	0	0		2.3689	0	0	0	0
1.9383	0	0	0	0		2.0855	13.2976	0	18.2388	1.88514		1.8566	0	0	0	0		2.382	0	0	0	0
1.949	0	0	0	0		2.0971	12.8427	0	20.1635	2.45443		1.8668	0	0	0	0		2.3952	0	0	0	0
1.9597	0	0	0	0		2.1086	11.6584	0	17.5141	2.93087		1.8771	0	0	0	0		2.4083	0	0	0	0
1.9704	0	0	0	0		2.1201	10.4741	0	8.91529	3.87344		1.8874	0	0	0	0		2.4215	0	0	0	0
1.9811	0	0	0	0		2.1316	9.28975	0	1.76706	3.23381		1.8976	0	0	0	0		2.4347	0	0	0	0
1.9918	0	0	0	0		2.1432	7.93015	0	0	2.62981		1.9079	0	0	0	0		2.4478	0	0	0	0
2.0025	0	0	0	0		2.1547	6.15838	0	0	2.59605		1.9181	0	0	0	0		2.461	0	0	0	0
2.0133	0	0	0	0		2.1662	4.84561	0	0	2.79769		1.9284	0	0	0	0		2.4741	0	0	0	0
2.024	0	0	0	0		2.1777	3.84062	0	0	4.04789		1.9386	0	0	0	0		2.4873	0	0	0	0
2.0347	0	0	0	0		2.1893	3.29731	0	0	6.27629		1.9489	0	0	0	0		2.5005	0	0	0	0
2.0454	0	0	0	0		2.2008	2.8343	0	0.384706	8.09109		1.9592	0	0	0	0		2.5136	0	0	0	0
2.0561	0	0	0	0		2.2123	2.92663	0	4.12235	10.0897		1.9694	0	0	0	0		2.5268	0	0	0	0
2.0668	0	0	0	0		2.2238	2.72724	0	8.05882	12.4035		1.9797	0	0	0	0		2.5399	0	0	0	0
2.0775	0	0	0	0		2.2353	3.05911	0	7.20471	14.6534		1.9899	0	0	0	0		2.5531	0	0	0	0
2.0882	0	0	0	0		2.2469	3.46459	0	2.29647	17.5412		2.0002	0	0.244	0	0		2.5663	0	0	0	0
2.0989	0	1.82356	0	0		2.2584	3.49269	0	0.198824	20.7093		2.0104	0	1.745	0	0		2.5794	0	0	0	0
2.1096	0	4.88149	0	0		2.2699	4.18855	0	0	24.1298		2.0207	0	4.604	0	0		2.5926	0	0	0	0
2.1203	0	9.6449	0	0		2.2814	4.91252	0	0	29.2553		2.031	0	8.539	0	0		2.6057	0	0	0	0
2.1311	0	13.1569	0	0		2.293	6.26142	0	0	35.5297		2.0412	0	13.002	0	0		2.6189	0	0	0	0
2.1418	0.456982	17.1254	0	0		2.3045	7.88063	0.3	0	42.8142		2.0515	0	17.267	0	0		2.6321	0	0	0	0
2.1525	4.00662	22.2004	0	0		2.316	9.49851	1.53176	0	49.7986		2.0617	0	21.397	0	0		2.6452	0	0	0	0
2.1632	8.80703	26.4221	0	0		2.3275	11.3238	3.95412	0	57.7546		2.072	0	25.269	0	0		2.6584	0	0	0	0
2.1739	11.261	29.0297	0	0		2.339	14.4445	6.32941	0	64.6593		2.0822	0	28.619	0	0		2.6715	0	0	0	0
2.1846	13.634	30.6658	0	0		2.3506	17.8234	8.16118	0	69.1705		2.0925	0	30.95	0	0		2.6847	0	0	0	0
2.1953	16.8971	31.7078	0	0		2.3621	22.4175	10.8294	0	73.8674		2.1028	0	33.373	0	0		2.6979	0	0	0	0
2.206	19.9059	32.3213	0	0		2.3736	27.2149	14.4906	0	77.315		2.113	0	35.547	0	0		2.711	0	0	0	0
2.2167	22.6255	29.7954	0	0		2.3851	32.739	18.4329	0	81.4727		2.1233	0	38.408	0	0		2.7242	0	0	0	0
2.2274	25.4233	27.8075	0	0		2.3967	38.4945	23.6388	0	86.5954		2.1335	0	42.308	0	0		2.7373	0	0	0	0
2.2381	28.0282	25.9084	0	0		2.4082	43.5221	29.4765	0	90.8092		2.1438	0	47.145	0	0		2.7505	0	0	0	0
2.2489	29.4047	24.0617	0	0		2.4197	48.2593	35.4588	0	95.4114		2.1541	0	52.705	0	0		2.7637	0	0	0	0
2.2596	30.028	23.2668	0	0		2.4312	52.749	41.2718	0	98.4323		2.1643	0	57.742	0	0		2.7768	0	0	0	0
2.2703	30.0001	24.4793	0	0		2.4427	56.7114	45.9518	0	100.425		2.1746	0	61.982	0	0		2.79	0	0	0.302	0
2.281	29.4606	27.3644	0	0		2.4543	60.8464	49.6224	0	101.203		2.1848	0	65.515	0	0		2.8032	0	0	0.578	0
2.2917	28.4922	30.8751	0	0		2.4658	65.0243	52.7459	0.621176	101.678		2.1951	0	69.07	0	0		2.8163	0	0	0.667	0
2.3024	27.7333	31.0967	0	0		2.4773	69.004	55.5965	7.38118	99.1498		2.2053	0	73.736	0	0		2.8295	0	0	0.667	0
2.3131	28.126	29.8964	0	0		2.4888	71.924	60.2682	13.1153	98.0834		2.2156	0	79.684	0	0		2.8426	0	0	0.949	0
2.3238	28.4894	30.7851	0	0		2.5004	73.3331	65.3282	17.5553	96.4825		2.2259	0	86.596	0	0		2.8558	0	0.3004	1.2	0
2.3345	28.2965	33.311	0	0		2.5119	73.9246	70.5635	21.8659	95.7312		2.2361	0	92.756	0	0		2.869	0	0.5923	1.333	0
2.3452	28.8485	35.865	0	0		2.5234	74.12	74.7129	24.4435	95.6637		2.2464	0	98.376	0	0		2.8821	0	0.6667	1.333	0
2.3559	28.7856	35.8735	0	0		2.5349	74.7288	77.7082	25.3494	95.6637		2.2566	0	102.036	0	0		2.8953	0	0.6667	0.93	0
2.3666	28.6124	33.7456	0	0		2.5464	75.691	79.7365	24.6412	95.6637		2.2669	0	103.144	0	0		2.9084	0	0.6667	0.667	0
2.3774	29.606	31.7261	0	0		2.558	77.0319	80.78	21.9671	95.3148		2.2771	0	103.525	0	0		2.9216	0	0.6667	0.302	0
2.3881	31.6687	30.3809	0	0		2.5695	79.0258	82.1247	20.4353	94.5955		2.2874	0	103.333	0	0		2.9348	0	0.9852	0.027	0
2.3988	34.391	28.9919	0	0		2.581	80.36	84.3059	21.8212	94.8871		2.2977	0	103.333	0	0		2.9479	0	1.2256	0.537	0.489
2.4095	39.0614	30.5014	0	0		2.5925	80.4068	87.28	26.4118	95.3861		2.3079	0	103.817	0	0		2.9611	0	2.254	1.48	2.791
2.4202	44.2476	33.7371	0	0		2.6041	79.3804	90.2071	32.9565	97.6004		2.3182	0	105.123	0	0		2.9742	0	3.5612	2.575	5.961
2.4309	50.3323	34.2313	0	0		2.6156	77.0239	91.96	39.9976	100.423		2.3284	0	106.714	0	0		2.9874	0	4	3.601	9.133
2.4416	54.7777	35.4109	0	0		2.6271	74.6379	93.7988	46.9047	104.01		2.3387	0	108.017	0	0		3.0006	0	4	4.182	10.495
2.4523	59.5529	38.4384	0	0		2.6386	71.8022	95.5929	53.3318	107.448		2.3489	0	109.169	0	0		3.0137	0	4	4.558	11.339
2.463	63.7971	43.0898	0	0		2.6501	69.6276	97.9376	59.9424	111.31		2.3592	0	109.753	0	0		3.0269	0	4.21	5.047	10.807
2.4737	68.1741	46.5909	0	0		2.6617	68.3738	101.499	66.5153	115.236		2.3695	0	110.181	0	0		3.04	0	4.6667	5.539	8.086
2.4844	74.6347	49.6634	0	0		2.6732	68.7578	104.105	71.1059	119.01		2.3797	0	109.58	0	0		3.0532	0	4.8379	6.158	7.045
2.4952	81.7759	52.0542	0.0112012	0		2.6847	69.8203	105.756	74.2506	123.901		2.39	0	108.358	0	0		3.0664	0	5.4155	7.108	5.082
2.5059	89.7151	53.0354	1.58777	0		2.6962	72.28	106.981	73.4576	129.585		2.4002	0	107.524	0	0		3.0795	0	5.6278	8.297	4.606
2.5166	97.7759	51.6343	2.27944	0		2.7078	75.4287	107.893	70.3635	135.964		2.4105	0	106.973	0	0		3.0927	0	6.0148	9.533	4.13
2.5273	106.649	51.1619	0.274429	0		2.7193	78.5039	109.064	68.0012	143.026		2.4207	0	106.652	0	0		3.1058	0	6	9.654	3.787
2.538	115.697	52.7518	0.120413	0		2.7308	81.0799	112.169	68.3871	149.532		2.431	0	108.181	0	0		3.119	0	6	9.283	5.493
2.5487	125.498	54.5912	0.893295	0		2.7423	83.8179	116.959	71.5059	156.146		2.4413	0	110.684	0	0		3.1322	0	5.9643	9.857	8.305
2.5594	138.458	59.833	2.43206	0		2.7538	85.8479	123.295	75.5671	162.078		2.4515	0	114.188	0	0		3.1453	0	5.4047	10.186	11.44
2.5701	150.871	66.8351	7.11975	0		2.7654	88.0626	129.76	78.5588	165.908		2.4618	0	117.623	0	0		3.1585	0	5.3333	10.533	15.146
2.5808	163.323	76.9133	13.6696	0		2.7769	90.6761	135.435	78.4847	167.512		2.472	0	119.51	0	0		3.1716	0	5.3333	11.51	20.972
2.5915	173.108	86.6873	21.0554	0		2.7884	93.5867	140.221	75.6588	168.593		2.4823	0	120.625	0	0		3.1848	0	5.3333	13.001	25.831
2.6022	180.976	95.11	30.3734	0		2.7999	97.1664	144.36	71.6518	170.056		2.4925	0	121.411	0	0		3.198	0	5.9581	13.78	30.686
2.613	187.661	101.626	40.0442	0		2.8115	101.475	148.084	67.7106	171.023		2.5028	0	120.796	0	0		3.2111	0	7.2668	14.954	33.654
2.6237	191.963	105.272	47.9537	1.95957		2.823	106.143	151.38	64.7282	173.014		2.5131	0	119.487	0	0		3.2243	0	8.314	15.85	36.599
2.6344	192.769	108.929	55.1378	11.7009		2.8345	110.635	156.141	63.2459	176.328		2.5233	0	117.999	0	0		3.2374	0	9.8106	16.381	37.76
2.6451	192.351	111.416	63.6633	0		2.846	114.397	161.515	63.5494	180.962		2.5336	0	114.794	0	0		3.2506	0	10.5473	16.985	39.231
2.6558	190.473	113.864	74.1883	0		2.8575	117.051	166.626	65.0753	184.299		2.5438	0	112.176	0	0		3.2638	0	11.6877	17.649	38.942
2.6665	192.011	116.59	82.2405	1.35957		2.8691	118.454	172.269	68.9494	187.241		2.5541	0	108.085	0	0		3.2769	0	12.0166	17.932	37.348
2.6772	194.892	116.54	90.0715	21.653		2.8806	119.419	176.976	74.5412	188.922		2.5643	0	105.028	0	0		3.2901	0	12.3927	18.146	35.888
2.6879	196.055	116.798	94.1026	19.1043		2.8921	120.527	181.547	82.7882	188.902		2.5746	0	102.84	0	0		3.3032	0	12.9329	18.438	34.771
2.6986	197.718	116.755	100.792	0		2.9036	121.995	186.108	92.5388	187.445		2.5849	0	101.961	0	0		3.3164	0	13.1632	18.943	36.071
2.7093	199.399	117.676	108.212	1.03522		2.9152	123.635	189.382	103.372	185.34		2.5951	0	102.346	0	0		3.3296	0	15.0573	20.094	38.061
2.72	199.985	117.914	113.542	3.71783		2.9267	125.43	192.548	113.475	183.971		2.6054	0	103.167	0	0		3.3427	0	17.2349	21.761	41.523
2.7307	200	118.612	113.853	0.18913		2.9382	126.774	195.431	120.084	183.619		2.6156	0	104.088	0	0		3.3559	0	19.9612	23.17	45.142
2.7415	199.659	123.9	116.908	0		2.9497	127.329	198.388	121.849	185.543		2.6259	0	104.8	0	0		3.369	0	22.452	23.679	48.96
2.7522	196.118	126.093	115.746	0.211739		2.9613	126.924	200	118.36	187.903		2.6361	0	105.116	0	0		3.3822	0	24.7473	23.201	52.06
2.7629	190.884	127.426	116.841	0		2.9728	125.632	200	110.591	190.751		2.6464	0	105.138	0	0		3.3954	0	26.5315	21.893	55.005
2.7736	185.456	128.178	118.546	0.690435		2.9843	123.145	200	101.134	194.424		2.6567	0	105.359	0	0		3.4085	0	27.6423	20.429	58.861
2.7843	181.19	128.455	118.58	0.851739		2.9958	121.683	200	93.0024	196.519		2.6669	0	107.225	0	0		3.4217	0	28.7098	19.125	63.479
2.795	178.902	129.805	117.733	2.30522		3.0073	120.624	200	87.7224	198.681		2.6772	0	109.765	0	0		3.4348	0	29.3627	19.18	67.968
2.8057	178.189	131.417	111.607	18.6626		3.0189	119.633	200	86.4388	198.768		2.6874	0	111.813	0	0		3.448	0	29.8832	19.719	70.555
2.8164	177.017	132.251	104.108	6.42478		3.0304	118.729	200	89.5165	197.903		2.6977	0	114.234	0	0		3.4612	0	30.9136	19.715	70.573
2.8271	172.36	132.836	99.0003	0		3.0419	117.799	200	94.6953	197		2.7079	0	116.846	0	0		3.4743	0	31.6596	19.802	69.325
2.8378	164.871	130.523	98.7903	0.352174		3.0534	117.139	200	101.218	196.495		2.7182	0	118.673	0	0		3.4875	0	31.7662	19.168	67.752
2.8485	158.395	132.178	96.4478	0		3.065	116.736	200	107.058	195.972		2.7285	0	120.159	0	0		3.5006	0	30.9751	18.318	65.468
2.8593	150.427	134.606	88.2724	2.68652		3.0765	116.883	200	111.996	196.262		2.7387	0	120.65	0	0		3.5138	0	29.5208	16.877	66.829
2.87	142.812	136.027	81.315	3.90739		3.088	117.722	200	117.385	195.554		2.749	0	119.549	0	0		3.527	0	27.8301	14.837	68.571
2.8807	134.132	136.538	76.3473	10.51		3.0995	119.54	200	122.469	195.319		2.7592	0	117.642	0	0		3.5401	0	27.0947	12.491	72.747
2.8914	126.587	134.177	70.9035	3.54087		3.111	121.001	200	129.528	194.387		2.7695	0	114.286	0	0		3.5533	0	26.177	11.293	76.739
2.9021	119.791	130.243	72.6691	3.18		3.1226	122.121	200	136.678	193.401		2.7798	0	112.298	0	0		3.5665	0	26.3357	9.912	82.285
2.9128	113.959	129.094	72.1006	0.206087		3.1341	122.652	200	143.355	192.809		2.79	0	112.014	0	0		3.5796	0	26.5106	8.673	87.824
2.9235	110.218	125.811	69.1911	13.5613		3.1456	122.66	198.26	149.676	192.228		2.8003	0	113.237	0	0		3.5928	0	26.711	8.041	90.383
2.9342	108.964	121.778	63.6787	17.6148		3.1571	122.142	195.745	156.638	190.876		2.8105	0	116.603	0	0		3.6059	0	27.3951	7.71	95
2.9449	110.233	118.826	61.7759	0		3.1687	121.231	193.126	163.851	190.136		2.8208	0	119.986	0	0		3.6191	0	28.7327	7.393	94.986
2.9556	111.2	116.341	60.0062	0		3.1802	120.31	191.456	170.666	189.786		2.831	0	122.93	0	0		3.6323	0	29.5127	7.075	93.044
2.9663	112.169	112.755	58.0796	0		3.1917	119.857	191.882	176.852	188.628		2.8413	0	125.476	0	0		3.6454	0	30.098	7.347	89.204
2.9771	110.995	110.497	57.4593	14.95		3.2032	120.269	192.108	180.36	186.904		2.8516	0	126.993	0	0		3.6586	0	30.679	7.833	84.088
2.9878	108.783	108.832	58.368	17.747		3.2147	120.988	190.945	176.772	184.548		2.8618	0	128.062	0	0		3.6717	0	29.9743	8.674	78.731
2.9985	105.714	106.564	55.8295	4.65739		3.2263	121.839	187.754	167.473	181.996		2.8721	0	128.005	0	0		3.6849	0	29.9229	9.418	77.098
3.0092	102.144	102.734	51.4695	0		3.2378	122.121	182.802	154.644	178.609		2.8823	0	127.388	0	0		3.6981	0	29.5659	9.966	77
3.0199	96.9919	98.6281	46.4625	0		3.2493	122.304	177.438	142.645	175.622		2.8926	0	125.873	0	0		3.7112	0	29.0739	9.286	81.018
3.0306	90.8541	95.7673	41.8322	17.4691		3.2608	122.418	173.124	134.169	173.379		2.9028	0	124.014	0	0		3.7244	0	28.7996	8.668	83.549
3.0413	83.8261	94.8069	40.3005	46.0583		3.2724	122.751	170.278	127.974	170.157		2.9131	0	122.354	0	0		3.7375	0	29.3304	7.441	86.236
3.052	76.0546	95.0175	43.6916	0		3.2839	122.79	167.882	125.095	166.672		2.9234	0	120.951	0	0		3.7507	0	29.4428	6.408	87.235
3.0627	69.4193	95.7296	48.8526	2.47348		3.2954	122.102	165.732	122.229	161.334		2.9336	0	119.364	0	0		3.7639	0	29.7916	5.917	87
3.0734	64.4246	99.1393	52.4174	8.76696		3.3069	119.96	162.565	118.345	155.691		2.9439	0	119.014	0	0		3.777	0	30	5.584	85.025
3.0841	60.629	101.184	54.2403	2.87435		3.3184	116.187	158.775	112.679	150.587		2.9541	0	118.942	0	0		3.7902	0	30	5.497	84
3.0948	56.4938	101.434	52.8066	15.7357		3.33	110.555	154.204	105.355	145.344		2.9644	0	118.452	0	0		3.8033	0	29.9151	5.56	85.8
3.1056	54.2285	101.634	50.2177	14.6791		3.3415	104.583	149.355	98.7624	140.172		2.9746	0	117.075	0	0		3.8165	0	30	5.687	88.736
3.1163	52.0344	101.597	47.5518	45.4657		3.353	98.6089	144.795	94.28	134.997		2.9849	0	115.717	0	0		3.8297	0	30	5.648	92.71
3.127	49.8851	98.8764	43.9913	31.2717		3.3645	93.4194	140.4	95.1529	128.833		2.9952	0	114.597	0	0		3.8428	0	30	5.16	97.565
3.1377	49.2506	97.6919	42.4581	0		3.3761	89.2148	135.971	100.996	122.415		3.0054	0	114.516	0	0		3.856	0	30.4774	4.84	100.252
3.1484	49.2967	96.2567	45.5006	6.90391		3.3876	85.5053	131.233	110.941	115.339		3.0157	0	115.139	0	0		3.8691	0	31.3173	4.681	100.954
3.1591	50.1618	95.5567	50.7652	7.70217		3.3991	82.4275	126.082	120.307	109.108		3.0259	0	116.044	0	0		3.8823	0	31.6999	4.951	101.752
3.1698	51.6739	94.7058	56.0815	0		3.4106	79.6307	120.886	124.791	102.823		3.0362	0	117.006	0	0		3.8955	0	32.2645	5.453	102.793
3.1805	54.0272	94.3893	59.1311	1.11913		3.4221	77.3611	115.844	122.421	96.61		3.0464	0	115.775	0	0		3.9086	0	32.8176	6.04	105.103
3.1912	57.3547	95.3376	55.3073	0.414783		3.4337	75.2012	110.905	113.666	89.3452		3.0567	0	113.229	0	0		3.9218	0	33.1955	6.846	108.016
3.2019	59.7151	94.5841	53.9841	10.2139		3.4452	72.0859	105.378	101.08	81.9303		3.067	0	110.571	0	0		3.9349	0	33.9475	7.54	110.54
3.2126	60.3956	92.4112	53.7335	5.88043		3.4567	68.3537	99.28	88.5694	74.3251		3.0772	0	106.441	0	0		3.9481	0	34.1173	8	112.123
3.2234	61.2229	91.0575	53.3471	26.6248		3.4682	64.1611	91.9024	79.6753	68.3677		3.0875	0	101.809	0	0		3.9613	0	34.75	7.832	113
3.2341	61.4605	90.1835	52.1093	2.4887		3.4798	59.187	84.0506	74.1141	64.0515		3.0977	0	98.479	0	0		3.9744	0	35.595	7.037	112.412
3.2448	63.0928	88.4987	51.7453	3.08217		3.4913	54.9691	75.4518	73.9482	61.8672		3.108	0	97.655	0	0		3.9876	0	36.5153	5.856	110
3.2555	62.0028	84.7676	52.6694	13.3722		3.5028	51.4764	67.8612	76.1859	61.4414		3.1182	0	98.843	0	0		4.0007	0	38.8856	4.915	110
3.2662	60.5605	82.7431	51.9931	13.0517		3.5143	48.5778	61.4106	79.0706	61.5643		3.1285	0	101.426	0	0		4.0139	0	40.3603	3.946	110
3.2769	60.2405	82.9878	52.0393	49.7348		3.5258	45.0825	56.6624	81.1624	61.568		3.1388	0	104.114	0	0		4.0271	0	42.7963	3.444	110.053
3.2876	60.1846	84.4145	51.3448	18.6443		3.5374	40.9006	52.4012	83.1176	60.6236		3.149	0	105.325	0	0		4.0402	0	43.9555	3.292	110.081
3.2983	58.8835	86.6142	48.3513	0.471304		3.5489	35.9546	48.8329	84.2435	58.5771		3.1593	0	104.23	0	0		4.0534	0	43.9901	3.847	112.18
3.309	57.2848	87.4408	50.3269	32.54		3.5604	31.2736	45.8541	84.7282	54.8941		3.1695	0	101.592	0	0		4.0665	0	43.6162	4.622	113.941
3.3197	54.2508	89.1755	54.0037	43.07		3.5719	27.9522	42.0624	84.5635	50.4823		3.1798	0	98.816	0	0		4.0797	0	42.6749	5.464	115.407
3.3304	50.356	91.2413	57.9423	35.173		3.5835	25.589	37.5788	85.4106	45.3287		3.19	0	97.529	0	0		4.0929	0	40.7452	5.941	116.823
3.3412	46.3186	92.6924	59.9712	11.0626		3.595	24.8115	32.4941	86.04	40.4235		3.2003	0	98.061	0	0		4.106	0	39.4245	6.271	118.303
3.3519	43.0667	93.609	62.5152	70.9743		3.6065	24.2588	26.6694	86.5376	35.3674		3.2106	0	99.827	0	0		4.1192	0	39.0327	6.601	119.804
3.3626	41.4106	93.1537	65.6362	13.3852		3.618	23.7008	21.2129	87.72	29.4635		3.2208	0	101.647	0	0		4.1323	0	38.7289	6.931	121.27
3.3733	40.1711	92.4221	65.5129	29.3143		3.6295	23.4238	18.0082	87.2506	24.4252		3.2311	0	103.471	0	0		4.1455	0	39.2164	7.274	121.047
3.384	39.4122	90.6643	62.5516	43.3709		3.6411	22.8216	15.2529	85.8847	19.8043		3.2413	0	103.675	0	0		4.1587	0	39.4763	7.734	122.202
3.3947	38.7987	88.3416	60.2358	58.8587		3.6526	21.9223	13.2588	83.6588	16.2853		3.2516	0	103.195	0	0		4.1718	0	39.8722	8.51	120.522
3.4054	37.309	89.2011	57.2899	28.8613		3.6641	20.9441	11.4294	81.3165	14.1573		3.2618	0	101.889	0	0		4.185	0	40.254	9.266	119.15
3.4161	34.5	87.9655	51.8713	41.1291		3.6756	20.2977	8.89765	78.9271	12.7261		3.2721	0	100.743	0	0		4.1981	0	40.1206	9.866	117.544
3.4268	32.373	88.1481	48.6874	31.8026		3.6872	19.626	5.34	76.7612	12.1924		3.2824	0	100.943	0	0		4.2113	0	40.111	10.932	115.602
3.4375	32.5505	89.7756	49.9363	60.2083		3.6987	18.5367	2.56118	72.9906	12.3556		3.2926	0	102.668	0	0		4.2245	0	39.823	12.046	111.65
3.4482	32.9194	90.2175	52.2717	52.1739		3.7102	18.0308	0.268235	68.6553	12.8096		3.3029	0	105.604	0	0		4.2376	0	39.7617	13.398	108.489
3.4589	32.141	89.1706	54.5022	3.0813		3.7217	16.7877	0.00705882	63.9176	13.1209		3.3131	0	108.021	0	0		4.2508	0	39.5611	13.621	105.506
3.4697	32.0292	88.159	59.8073	20.7683		3.7332	15.5445	0.502353	57.7059	11.8698		3.3234	0	107.764	0	0		4.2639	0	39.2872	13.129	103.121
3.4804	33.0774	86.8066	65.7552	6.4813		3.7448	14.3	1.49059	53.9671	10.0503		3.3336	0	105.162	0	0		4.2771	0	38.3313	12.488	102.713
3.4911	35.6068	86.5984	71.4412	2.81783		3.7563	13.0568	1.44	53.6988	7.62402		3.3439	0	99.622	0	0		4.2903	0	36.8729	11.256	103.189
3.5018	39.2529	87.184	75.209	9.11696		3.7678	12.1026	1.70353	55.5365	5.56069		3.3542	0	92.891	0	0		4.3034	0	35.2855	10.279	105.069
3.5125	41.9403	87.7293	74.4753	13.1878		3.7793	11.0816	1.37059	58.46	4.73629		3.3644	0	86.7	0	0		4.3166	0	33.2584	9.903	108.612
3.5232	45.0972	87.8401	72.2981	55.2122		3.7909	10.0592	1.18824	61.0424	4.81695		3.3747	0	81.871	0	0		4.3297	0	31.8733	10.086	112.374
3.5339	49.7816	87.4846	70.7341	12.5496		3.8024	9.35666	1.76588	61.76	6.32881		3.3849	0	79.705	0	0		4.3429	0	31.0809	10.574	116.004
3.5446	53.8553	84.1418	69.5888	19.9761		3.8139	9.41822	2.91176	60.2129	9.90776		3.3952	0	78.974	0	0		4.3561	0	31.3333	11.063	118.139
3.5553	58.1932	78.1928	71.7646	4.26348		3.8254	11.1124	4.73176	57.84	14.3833		3.4055	0	78.57	0	0		4.3692	0	31.8362	11.318	119.075
3.566	63.4548	69.9563	75.7928	0		3.837	13.5854	7.14353	54.9259	19.0239		3.4157	0	77.691	0	0		4.3824	0	33.6167	11.001	119.047
3.5767	69.3662	61.4192	82.8006	1.25261		3.8485	17.9452	9.88353	51.9329	24.4871		3.426	0	76.568	0	0		4.3956	0	35.5816	10.667	118.411
3.5875	76.506	57.6844	92.3342	6.30261		3.86	23.4117	13.1988	49.34	29.8968		3.4362	0	75.297	0	0		4.4087	0	38.1034	10.713	117.56
3.5982	83.9532	54.8882	95.4425	0		3.8715	29.9515	14.9271	47.3388	34.9022		3.4465	0	75.152	0	0		4.4219	0	39.608	10.836	116.482
3.6089	91.8533	53.5576	95.3179	0		3.883	37.5471	17.3247	45.3153	39.0599		3.4567	0	76.301	0	0		4.435	0	41.2635	11.333	114.928
3.6196	99.5731	53.2472	95.0393	0		3.8946	45.0263	19.4906	44.8929	41.8144		3.467	0	77.431	0	0		4.4482	0	42.1697	11.333	112.472
3.6303	106.222	51.3165	95.2115	0		3.9061	51.6691	22.0094	46.5906	44.0663		3.4773	0	77.726	0	0		4.4614	0	42.7672	11.333	109.798
3.641	110.774	49.9264	97.1885	0		3.9176	56.8813	25.4529	50.7494	47.105		3.4875	0	77.173	0	0		4.4745	0	42.0304	11.333	108.129
3.6517	113.691	49.1655	98.8911	0		3.9291	59.9605	28.7224	57.7788	50.2488		3.4978	0	76.637	0	0		4.4877	0	39.2177	11.333	108
3.6624	114.996	45.7826	98.8365	0		3.9407	61.1636	32.0341	65.9494	54.2479		3.508	0	76.514	0	0		4.5008	0	36.2327	11.373	107.964
3.6731	115.034	41.2224	98.2624	0		3.9522	60.4342	35.4871	72.8212	57.8306		3.5183	0	77.543	0	0		4.514	0	33.8816	12.02	107.641
3.6838	114.388	36.0865	95.0183	0		3.9637	58.815	36.6494	78.6035	60.2991		3.5285	0	79.519	0	0		4.5272	0	31.9182	12.668	107.878
3.6945	112.399	30.723	92.1438	0		3.9752	57.2694	36.8082	84.6165	61.8475		3.5388	0	80.877	0	0		4.5403	0	31.3538	13.317	107.148
3.7053	108.671	25.721	86.7266	0		3.9867	57.9211	37.2176	91.8259	61.1019		3.5491	0	80.362	0	0		4.5535	0	30.5221	14.591	107.02
3.716	106.017	20.2101	82.9868	0		3.9983	59.3476	37.0882	101.218	58.2864		3.5593	0	75.037	0	0		4.5666	0	31.2869	15.163	105.884
3.7267	104.562	13.8009	81.9451	0		4.0098	61.6801	38.52	111.818	55.3396		3.5696	0	69.015	0	0		4.5798	0	31.9235	15.482	106.493
3.7374	101.633	7.45371	84.0117	0		4.0213	65.1648	39.4165	122.807	53.8605		3.5798	0	61.504	0	0		4.593	0	32.5247	15.805	107.059
3.7481	95.0787	2.02564	87.7445	0		4.0328	68.9425	40.9106	130.931	52.1761		3.5901	0	53.419	0	0		4.6061	0	33.2261	16.311	108.388
3.7588	90.2294	0.0766918	93.8253	0		4.0444	72.5181	42.9506	134.673	50.6549		3.6003	0	45.182	0	0		4.6193	0	34.0219	17.609	113.081
3.7695	83.2489	0	97.6043	0		4.0559	75.1812	45.5871	136.167	49.521		3.6106	0	39.082	0	0		4.6324	0	34.7684	19.272	114.9
3.7802	76.9546	0	97.4951	0		4.0674	75.5759	48.9894	133.511	47.3901		3.6209	0	34.712	0	0		4.6456	0	35.128	21.278	116.449
3.7909	72.3568	0	97.2781	0		4.0789	75.0754	51.9659	129.042	46.6117		3.6311	0	32.077	0	0		4.6588	0	35.4616	22.953	116.482
3.8016	68.6842	0	94.9875	0		4.0904	72.4539	56.14	123.52	45.9561		3.6414	0	29.981	0	0		4.6719	0	35.1085	24.369	117.369
3.8123	64.4791	0	93.1323	0		4.102	68.3564	58.7988	116.806	45.9561		3.6516	0	28.484	0	0		4.6851	0	34.7279	25.72	117.875
3.823	63.3779	0	90.0673	0		4.1135	64.0581	60.4965	111.188	45.7929		3.6619	0	26.503	0.117	0		4.6982	0	34.6667	26.451	118.321
3.8338	62.2501	0	87.2783	0		4.125	59.7397	60.7106	108.722	45.0051		3.6721	0	23.986	0	0		4.7114	0	35.0631	26.244	119.767
3.8445	60.8344	0	87.3665	0		4.1365	55.5927	60.4224	106.406	44.2163		3.6824	0	21.259	4.263	0		4.7246	0	36.2187	25.391	120.61
3.8552	59.1561	0	88.9052	0		4.1481	52.9885	59.0106	105.905	44.0803		3.6927	0	18.491	5.08	0		4.7377	0	37.9561	23.686	120.665
3.8659	55.3618	0	85.6233	0		4.1596	51.9501	57.4212	104.844	44.0803		3.7029	0	14.414	4.06	0		4.7509	0	38.3039	22.04	119.836
3.8766	54.9091	0	84.1643	0		4.1711	52.8253	56.0365	102.2	44.7631		3.7132	0	10.815	1.309	0		4.764	0	37.1	21.007	119.497
3.8873	55.183	0	85.1122	0		4.1826	55.1457	54.6588	97.5094	45.4478		3.7234	0	7.046	23.583	0		4.7772	0	35.2806	21.13	118.366
3.898	56.6559	0	85.3979	0		4.1941	57.3872	52.7788	92.2541	43.9031		3.7337	0	4.486	7.265	0		4.7904	0	33.2988	22.407	115.642
3.9087	59.0456	0	85.4455	0		4.2057	58.5621	50.2812	88.7859	42.0583		3.7439	0	2.932	0	0		4.8035	0	30.9888	24.54	110.653
3.9194	60.9742	0	83.4684	0		4.2172	58.3333	47.7659	87.7494	38.7175		3.7542	0	2.154	0	0		4.8167	0	28.8505	26.472	104.622
3.9301	63.9858	0	81.3836	0		4.2287	56.7435	43.3612	87.7365	35.9227		3.7645	0	2.009	0.079	0		4.8298	0	28	27.973	98.806
3.9408	66.0597	0	79.9639	0		4.2402	53.8878	39.8553	87.5106	34.1266		3.7747	0	2.405	0.437	0		4.843	0	28.2398	28.665	94.019
3.9516	69.0238	0	82.6998	0		4.2518	51.4951	35.5047	87.4988	34.046		3.785	0	2.954	0	0		4.8562	0	29.106	28.597	92.489
3.9623	72.8389	0	87.2586	0		4.2633	48.9713	32.1071	84.8882	34.7991		3.7952	0	3	0.492	0		4.8693	0	29.4684	27.627	93.168
3.973	77.3962	0	96.3302	0		4.2748	46.873	29.3353	81.5118	34.6256		3.8055	0	2.696	0	0		4.8825	0	29.9445	26.029	95.156
3.9837	83.439	0	106.876	0		4.2863	44.7158	27.2118	77.6376	32.5397		3.8157	0	1.599	0.044	0		4.8956	0	30.3416	23.997	100.828
3.9944	87.8215	0	115.841	0		4.2978	42.2401	25.6141	74.3176	29.9878		3.826	0	0.358	0	0		4.9088	0	30	22.455	106.856
4.0051	94.4512	0	125.834	0		4.3094	38.6832	24.0529	71.8118	26.9143		3.8363	0	0	0.032	0		4.922	0	30.0262	21.335	110.704
4.0158	101.697	0	136.208	0		4.3209	34.9015	21.9494	70.7129	22.1968		3.8465	0	0	5.229	0		4.9351	0	30.309	21.589	115.716
4.0265	109.063	0	141.983	0		4.3324	30.9217	19.3824	68.88	18.5794		3.8568	0	0	5.857	0		4.9483	0	30.0481	22.709	118.063
4.0372	114.475	0	147.674	0		4.3439	27.7448	17.6824	66.3635	16.0274		3.867	0	0	0.359	0		4.9614	0	30.3966	23.652	118.938
4.0479	120.974	0	152.403	0		4.3555	25.3494	16.04	60.4647	15.1214		3.8773	0	0	0	0		4.9746	0	31.3333	23.981	117.004
4.0586	128.243	1.53871	156.651	0		4.367	23.6807	14.8965	53.1918	15.2527		3.8875	0	0	0	0		4.9878	0	31.3333	24.144	112.444
4.0694	136.978	6.35446	159.821	0		4.3785	21.5048	12.8224	45.4694	15.8736		3.8978	0	0	5.546	0		5.0009	0	31.3333	23.662	108.791
4.0801	144.412	9.93828	161.203	0		4.39	19.1362	10.4659	36.4682	17.1998		3.9081	0	0	4.461	0		5.0141	0	31.9508	23.367	103.894
4.0908	150.128	12.2999	161.755	0.325652		4.4015	16.3153	7.83765	26.9518	17.8197		3.9183	0	0	1.852	0		5.0272	0	32.0456	23.333	97.896
4.1015	152.094	14.0662	167.358	3.75304		4.4131	13.1451	5.60706	18.0071	17.7869		3.9286	0	0	0.784	0		5.0404	0	32.485	24.02	96.676
4.1122	153.206	13.4186	173.441	1.20217		4.4246	10.5115	3.62706	9.86941	17.2607		3.9388	0	0	1.154	0		5.0536	0	33.2951	25.721	95.193
4.1229	153.603	11.7253	178.439	0		4.4361	7.84852	2.61647	3.21882	18.0326		3.9491	0	0	2.008	0		5.0667	0	34.0339	26.54	95.587
4.1336	153.778	9.15676	182.481	0.505652		4.4476	5.87602	3.75529	0.565882	19.0089		3.9593	0	0	1.124	0		5.0799	0	34.799	26.211	96.616
4.1443	153.828	7.81282	185.263	0.131304		4.4592	4.71848	5.29647	0.225882	20.7375		3.9696	0	0	0	0		5.093	0	35.2506	24.941	97.257
4.155	153.902	8.7806	191.322	0		4.4707	4.46021	6.23412	0	23.3129		3.9799	0	0	3.398	0		5.1062	0	35.0211	23.156	99.97
4.1657	151.693	10.7137	195.21	49.0178		4.4822	4.46021	7.61647	0	24.3136		3.9901	0	0.02	13.686	0		5.1194	0	34.2715	21.279	101.749
4.1764	151.7	12.8331	197.515	27.0804		4.4937	5.14135	8.48824	0	25.2487		4.0004	0	0.53	1.28	0		5.1325	0	32.6487	18.894	103.329
4.1871	151.13	15.8448	198.377	20.7039		4.5052	5.58027	9.27765	0	23.7959		4.0106	0	1.188	13.328	0		5.1457	0	30.737	17.576	105.979
4.1979	149.504	17.9568	200	0.684783		4.5168	6.06738	9.66353	0	21.5309		4.0209	0	1.461	6.358	0		5.1589	0	28.6642	16.648	107.606
4.2086	146.962	18.6458	196.812	2.27304		4.5283	6.34706	10.1965	0	18.8814		4.0312	0	1.537	5.1	0		5.172	0	26.8688	15.976	108.529
4.2193	145.805	18.6958	194.686	1.24478		4.5398	6.24536	10.1965	0	16.6511		4.0414	0	1.601	15.726	0		5.1852	0	25.496	15.203	108.012
4.23	146.01	21.6356	192.995	56.6874		4.5513	6.54913	10.4635	0	15.8408		4.0517	0	1.812	15.469	0		5.1983	0	23.9565	13.974	106.927
4.2407	145.632	25.2779	193.219	59.8483		4.5629	7.31993	11.1412	0	16.1662		4.0619	0	2.306	14.944	0		5.2115	0	23.1626	13.25	103.645
4.2514	144.933	28.5135	194.867	36.8096		4.5744	8.2192	11.9235	0.158824	17.3864		4.0722	0	3.105	26.775	0		5.2247	0	22.6965	13.156	99.862
4.2621	141.132	32.2714	193.459	82.4696		4.5859	9.54669	13.6071	3.10706	19.3372		4.0824	0	3.602	10.494	0		5.2378	0	22.1786	13.909	96.592
4.2728	135.602	34.515	192.368	55.3191		4.5974	10.5905	15.1835	17.5612	21.3086		4.0927	0	4.167	24.184	0		5.251	0	22.2805	14.927	94.194
4.2835	128.957	37.607	187.495	11.4109		4.6089	11.9233	16.7059	27.4494	21.409		4.103	0	4.581	30.687	0		5.2641	0	22.3305	15.333	91.409
4.2942	123.564	40.3545	184.873	15.6943		4.6205	12.4934	18.4271	29.4259	21.2964		4.1132	0	4.622	13.673	0		5.2773	0	22	15.103	89.055
4.3049	119.074	45.2129	185.964	43.0643		4.632	13.0581	19.1	23.3529	21.3161		4.1235	0	5.133	22.472	0		5.2905	0	21.723	14.246	87.731
4.3157	115.672	51.6367	187.768	91.6409		4.6435	13.8222	18.4529	11.8141	23.2275		4.1337	0	5.94	15.971	0		5.3036	0	21.0606	12.951	87.829
4.3264	112.631	55.901	193.166	31.6504		4.655	15.7104	17.1894	1.62471	26.1884		4.144	0	7.044	13.315	0		5.3168	0	20.2307	11.828	88.199
4.3371	110.88	57.3983	196.7	38.9835		4.6666	17.8783	15.7659	0	30.4304		4.1542	0	7.737	11.382	0		5.3299	0	18.4226	11.333	86.827
4.3478	108.511	57.626	197.648	61.1043		4.6781	21.1355	14.5318	0	34.3264		4.1645	0	8.559	29.574	0		5.3431	0	17.6729	11.333	83.802
4.3585	105.635	56.0325	196.327	50.4713		4.6896	24.9707	14.0518	0	37.3904		4.1748	0	9.62	33.704	0		5.3563	0	17.319	11.333	78.925
4.3692	103.398	54.2503	193.478	68.8157		4.7011	29.5313	13.9353	0	39.4275		4.185	0	10.819	23.803	0		5.3694	0	17.2391	11.502	74.271
4.3799	101.249	53.3337	191.584	20.7578		4.7127	34.8198	15.8365	0	40.3232		4.1953	0	11.697	11.527	0		5.3826	0	16.5918	12.308	71.498
4.3906	100.936	54.1079	185.825	60.7796		4.7242	40.1097	17.3388	0	37.8753		4.2055	0	12.225	36.417	0		5.3957	0	15.889	13.147	69.608
4.4013	96.9332	57.1025	181.339	44.6491		4.7357	44.8282	19.5294	0	36.9731		4.2158	0	11.646	41.458	0		5.4089	0	14.6069	14.507	66.431
4.412	90.78	60.1434	177.326	62.547		4.7472	48.1416	22.2129	3.15412	37.5874		4.226	0	10.782	42.817	0		5.4221	0	13.2736	16.103	63.678
4.4227	84.5388	62.3833	176.655	50.6983		4.7587	50.5048	24.1141	19.0012	39.4003		4.2363	0	10.189	35.854	0		5.4352	0	12.4677	17.067	62.488
4.4335	79.4575	61.9097	179.685	22.7743		4.7703	51.6008	24.9518	37.0318	42.2815		4.2466	0	10.027	38.535	0		5.4484	0	12.3064	18.032	61.298
4.4442	72.8641	59.8099	178.833	41.1043		4.7818	52.1321	25.0706	49.8235	46.577		4.2568	0	10.821	47.721	0		5.4615	0	11.0356	18.997	62.714
4.4549	65.1108	55.7111	173.648	40.3213		4.7933	53.3351	25.3141	57.3765	50.5639		4.2671	0	12.142	53.014	0		5.4747	0	10.6557	20.547	63.783
4.4656	57.2499	53.5296	166.062	54.0987		4.8048	54.9503	25.5024	57.9435	53.2612		4.2773	0	13.004	21.642	0		5.4879	0	10.0597	20.667	65.251
4.4763	48.5337	50.8284	158.623	47.9817		4.8164	56.603	26.2835	55.0835	54.4777		4.2876	0	12.796	37.496	0		5.501	0	10	20.667	65.853
4.487	40.0774	46.8356	152.942	24.7409		4.8279	58.6544	27.2035	50.7918	54.4167		4.2978	0	11.42	48.831	0		5.5142	0	9.8524	20.667	64.357
4.4977	32.0823	45.9518	150.566	37.2457		4.8394	59.9565	26.1141	46.8353	55.4446		4.3081	0	9.079	42.262	0		5.5273	0	9.9791	21.178	60.037
4.5084	23.8902	43.7423	143.945	26.3157		4.8509	60.4784	24.4129	46.2659	56.2596		4.3184	0	6.941	40.162	0		5.5405	0	10.5416	21.301	55.946
4.5191	16.3703	40.7209	134.278	32.5787		4.8624	60.6751	21.8082	46.1376	56.2728		4.3286	0	5.838	30.295	0		5.5537	0	11.1021	21.551	53.531
4.5298	8.9314	36.683	122.024	60.9661		4.874	60.1974	20.0165	47.3212	56.2728		4.3389	0	6.746	62.939	0		5.5668	0	11.8753	22.109	51.589
4.5405	3.2939	33.5387	106.775	74.9635		4.8855	59.5778	18.6565	48.8635	56.2174		4.3491	0	9.296	42.167	0		5.58	0	12	22.11	49.755
4.5512	0.269717	30.2543	91.7909	90.7613		4.897	58.7816	18.4353	50.9988	55.9576		4.3594	0	12.329	54.705	0		5.5931	0	11.8631	21.886	46.479
4.562	0	29.8599	80.0563	38.507		4.9085	57.8863	19.3294	52.7012	56.3966		4.3696	0	14.55	73.816	0		5.6063	0	11.4711	21.551	42.186
4.5727	0	28.9116	69.7666	68.8657		4.9201	57.0098	20.2153	53.3812	55.4559		4.3799	0	15.776	53.488	0		5.6195	0	10.8668	20.977	37.58
4.5834	0	27.2609	61.7353	46.7439		4.9316	55.7506	20.9059	51.9341	53.205		4.3902	0	16.022	72.55	0		5.6326	0	10.6667	20.753	34.005
4.5941	0	25.3655	53.5011	63.6765		4.9431	53.7486	20.7024	49	49.355		4.4004	0	16.219	58.809	0		5.6458	0	10.6667	20.923	32.329
4.6048	0	26.7131	44.9602	111.225		4.9546	50.9933	19.0824	43.1	44.5371		4.4107	0	16.381	59.187	0		5.6589	0	10.332	21.481	30.559
4.6155	0	28.2031	38.3165	96.1383		4.9661	47.5367	16.1106	36.0576	39.7661		4.4209	0	16.311	78.777	0		5.6721	0	10	22.547	29.447
4.6262	0	30.5623	32.7915	85.7483		4.9777	43.6519	12.9941	28.7824	34.9754		4.4312	0	15.482	71.79	0		5.6853	0	10	23.829	28.876
4.6369	0	33.7359	24.1358	85.3157		4.9892	40.1499	11.14	21.4659	31.5428		4.4414	0	14.166	93.666	0		5.6984	0	10.0419	25.454	27.926
4.6476	0	35.8406	16.1619	66.4948		5.0007	37.0908	10.3341	14.6812	29.4053		4.4517	0	11.707	64.832	0		5.7116	0	10.1232	27.44	27.768
4.6583	0	37.4365	13.8489	49.3578		5.0122	34.5495	10.0859	8.38	29.0743		4.462	0	8.766	64.994	0		5.7247	0	9.7622	29.136	26.209
4.669	0	40.7745	14.4929	122.66		5.0238	31.5587	10.8141	4.30824	29.0743		4.4722	0	6.504	80.913	0		5.7379	0	9.2359	30.638	24.3
4.6798	4.70258	43.9395	20.0025	154.175		5.0353	28.2011	12.0776	2.86235	29.8161		4.4825	0	5.269	91.855	0		5.7511	0.2079	9.3463	30.961	23.955
4.6905	12.7647	49.7864	32.503	145.493		5.0468	24.7446	14.1212	2.94706	31.4237		4.4927	0	4.87	73.135	0		5.7642	1.9798	10.0299	30.495	23.241
4.7012	22.2859	55.0075	42.7507	130.412		5.0583	21.6319	15.8506	3.29765	33.5789		4.503	0	5.271	87.31	0		5.7774	4.7294	11.5631	30.482	23.126
4.7119	32.3227	58.9102	52.409	121.876		5.0698	18.5755	16.4706	1.43412	35.5503		4.5132	0	6.44	56.001	0		5.7905	6.1027	12.8704	30.329	24.85
4.7226	42.8165	65.9123	63.5877	152.264		5.0814	16.2002	16.4706	0	38.651		4.5235	0	7.674	59.13	0		5.8037	6.6447	14.6307	29.908	26
4.7333	53.3089	72.0757	73.0037	185.153		5.0929	14.506	16.4706	0	41.805		4.5338	0.0498	8.835	60.497	0		5.8169	6.5855	14.8982	30.479	25.252
4.744	65.1555	77.2919	87.4785	171.812		5.1044	13.4917	15.8929	0	44.9601		4.544	0	8.917	64.236	0		5.83	6.332	14.5012	30.061	22.353
4.7547	76.7394	82.5739	100.06	183.778		5.1159	13.382	15.7529	0	47.1885		4.5543	0	7.978	63.969	0		5.8432	6.9944	13.2066	30.121	19.448
4.7654	87.5783	88.5571	110.651	194.21		5.1275	14.6198	15.7518	0	49.159		4.5645	0	5.439	57.231	0		5.8563	8.5758	11.868	29.087	17.041
4.7761	96.2093	95.6103	122.11	195.142		5.139	17.1155	16.52	0	51.1304		4.5748	0	3.122	78.06	0		5.8695	11.5022	10.0801	28.31	14.988
4.7868	102.561	104.106	134.77	188.84		5.1505	21.0859	17.8988	0	53.1684		4.585	0	1.129	104.482	0		5.8827	15.4564	9.5883	28.527	14.21
4.7976	105.709	113.731	147.57	187.259		5.162	25.2558	20.5894	0	55.2364		4.5953	0	0.093	78.669	0		5.8958	18.6677	8.8635	28.844	13.734
4.8083	107.888	121.206	159.054	171.224		5.1735	30.0612	24.3224	0	57.9797		4.6056	0	0	67.488	0		5.909	21.7159	8.0584	29.795	13.258
4.819	108.286	126.04	168.183	188.792		5.1851	34.9001	28.7388	0	61.4893		4.6158	0	0	91.071	0		5.9221	24.0084	9.3119	31.379	11.159
4.8297	105.704	130.506	174.195	199.598		5.1966	38.8866	33.2271	0	63.7758		4.6261	0.0854	0	78.694	0		5.9353	25.6481	9.9528	32.572	8.325
4.8404	100.655	134.455	172.322	198.305		5.2081	42.8972	38.4976	0	63.773		4.6363	0	0	74.426	0		5.9485	27.2349	10.575	33.242	6.275
4.8511	95.1751	135.124	173.471	200		5.2196	47.621	42.3318	0	61.6909		4.6466	1.5022	0	69.713	0		5.9616	29.0181	11.5815	33.333	1.833
4.8618	87.9431	136.065	174.306	199.036		5.2312	53.7526	46.2518	0	57.9253		4.6569	0.9406	0	53.275	0		5.9748	30.3019	12	33.333	0.281
4.8725	78.5896	135.734	172.435	185.617		5.2427	61.0351	49.1282	0	55.2327		4.6671	2.991	0	54.738	0		5.988	32.1211	11.6906	33.488	0.067
4.8832	68.7708	136.466	166.038	199.133		5.2542	69.7708	50.9847	0	53.3325		4.6774	4.7884	0.06	51.633	0		6.0011	33.1244	10.8232	34.189	0
4.8939	58.1624	140.251	156.828	197.889		5.2657	79.1382	52.3329	0	53.1721		4.6876	7.1584	0.309	77.99	0		6.0143	33.5471	10.6667	34.995	0
4.9046	49.6922	144.918	152.66	200		5.2772	87.7642	52.8224	0	54.669		4.6979	11.3592	0.448	83.421	0		6.0274	33.5618	10.2079	36.73	0
4.9153	40.4715	147.452	148.514	200		5.2888	94.8901	53.56	0	57.0353		4.7081	16.025	0.365	57.935	0		6.0406	33.6685	10	38.987	0.659
4.9261	31.3654	148.998	143.259	200		5.3003	100.481	55.9012	1.47765	59.7654		4.7184	19.075	0.223	58.306	0		6.0538	33.9859	9.58	41.863	1.965
4.9368	22.8155	150.201	139.931	200		5.3118	104.585	59.8847	10.1812	62.5847		4.7287	21.0672	0.323	74.571	0		6.0669	34.0118	9.1149	46.053	1.818
4.9475	16.5268	152.837	137.819	200		5.3233	108.684	64.4718	26.4729	64.3188		4.7389	20.5015	0.595	76.352	0		6.0801	33.9506	8.5511	50.421	1.104
4.9582	11.5559	155.432	134.409	200		5.3349	112.325	70.6671	44.2247	64.9632		4.7492	19.0471	0.986	71.986	0		6.0932	33.7738	8.124	54.776	0.364
4.9689	7.60099	158.317	129.215	200		5.3464	115.513	77.8494	63.6365	65.1254		4.7594	17.7099	0.813	63.843	0		6.1064	33.0939	8	58.356	0
4.9796	4.23581	163.211	122.478	200		5.3579	117.314	83.7012	77.7647	66.0961		4.7697	15.7676	0.379	65.592	0		6.1196	32.1438	8	60.588	0
4.9903	1.42964	168.89	116.189	200		5.3694	117.68	88.1847	88.1482	66.6213		4.7799	13.3913	0.022	57.473	0		6.1327	30.7258	8	61.168	0
5.001	0	174.76	116.749	200		5.3809	116.66	91.5659	93.3329	65.9498		4.7902	12.1552	0	57.783	0		6.1459	29.7156	7.7599	60.021	0
5.0117	0	178.356	117.878	200		5.3925	114.955	93.8918	95.2788	66.3644		4.8005	10.5766	0	53.12	0		6.159	29.0683	7.4914	58.292	0
5.0224	0	180.844	118.684	200		5.404	113.437	96.0506	96.0788	67.7768		4.8107	8.0265	0	58.957	0		6.1722	28.6667	7.1524	56.596	0
5.0331	0	182.701	121.779	200		5.4155	112.862	98.1294	96.8012	70.3288		4.821	6.7506	0	65.526	0		6.1854	28.2732	6.766	55.461	0
5.0439	0	184.304	128.577	200		5.427	113.068	100.008	97.6106	72.8807		4.8312	6.8753	0	34.413	0		6.1985	27.4323	6.099	54.532	0
5.0546	0	183.499	137.174	200		5.4386	114.29	102.209	99.2106	75.1823		4.8415	7.0693	0	57.523	0		6.2117	27.3333	5.8773	53.92	0
5.0653	0	184.116	143.43	200		5.4501	115.837	104.494	101.073	75.2892		4.8517	6.8142	0	59.045	0		6.2248	27.3333	5.6243	53.445	0
5.076	0.483534	182.814	150.047	200		5.4616	118.112	107.711	103.738	75.0304		4.862	5.1154	0	52.842	0		6.238	27.3864	5.3333	54.182	0
5.0867	2.9585	182.759	155.667	200		5.4731	120.023	109.273	107.093	72.5984		4.8723	1.4154	0	27.656	0		6.2512	27.5445	5.3411	56.605	0
5.0974	4.60336	183.136	159.424	200		5.4847	122.088	110.256	110.836	70.2631		4.8825	0	0	35.22	0		6.2643	28.5224	5.609	60.032	0
5.1081	5.70598	186.034	160.894	200		5.4962	122.64	109.632	117.324	68.453		4.8928	0	0	46.689	0		6.2775	29.9146	6.1812	64.948	0
5.1188	6.52212	189.339	159.982	200		5.5077	121.765	107.912	126.309	66.9777		4.903	0	0	48.379	0		6.2906	31.6978	7.4046	69.253	0
5.1295	5.11763	191.944	160.031	200		5.5192	118.274	104.186	136.295	65.8448		4.9133	0	0	62.748	0		6.3038	33.437	8	72.83	0
5.1402	3.90041	194.465	160.892	200		5.5307	113.211	99.5847	144.72	63.7402		4.9235	0	0	58.025	0		6.317	34.7316	8.0649	74.874	0
5.1509	2.65944	195.874	161.171	200		5.5423	106.57	94.8694	148.513	60.1312		4.9338	0	0	52.396	0		6.3301	36.0064	9.3333	75.977	0
5.1616	1.96628	196.464	161.689	200		5.5538	99.0024	88.8082	145.259	54.6118		4.9441	0	0	68.802	0		6.3433	36.4793	9.3333	76.12	0
5.1724	1.86286	195.99	161.483	200		5.5653	91.8939	82.2741	136.407	49.6504		4.9543	0	0	77.545	0		6.3564	36.6657	9.3333	75.312	0
5.1831	1.31924	195.517	160.666	200		5.5768	85.3233	75.1776	123.448	43.5261		4.9646	0	0	86.147	0		6.3696	36.6849	8.0719	74.754	0
5.1938	0.292077	195.446	158.599	200		5.5884	79.8996	67.8424	108.706	39.027		4.9748	0	0	84.181	0		6.3828	36.0644	8	72.792	0
5.2045	0.10062	195.999	155.362	200		5.5999	74.7864	61.7812	94.8988	34.1557		4.9851	0	0	78.225	0		6.3959	34.8343	8	69.644	0
5.2152	0	197.401	151.594	200		5.6114	70.2834	56.2647	83.3847	29.9202		4.9953	0	0	79.248	0		6.4091	34.1032	7.4839	66.348	0
5.2259	0	199.283	144.771	200		5.6229	65.8713	50.8306	73.2082	24.8557		5.0056	0	0	81.52	0		6.4222	34.1026	7.1658	63.23	0
5.2366	0	199.942	140.23	200		5.6344	61.2666	44.9941	63.6894	20.2591		5.0159	0	0	89.578	0		6.4354	34.2613	6.8107	61.527	0
5.2473	0	200	134.031	200		5.646	55.8844	38.5624	52.8353	16.4954		5.0261	0	0	100.118	0		6.4486	34.42	6.1194	61.362	0
5.258	0	198.969	130.84	200		5.6575	50.1823	32.7824	40.3	14.297		5.0364	0	0	105.702	0		6.4617	34.6428	5.5781	62.644	0
5.2687	0	197.401	128.158	200		5.669	44.0012	27.4224	29.1529	13.5805		5.0466	0	0.118	90.082	0		6.4749	35.5009	5.3333	65.016	0
5.2794	0	195.732	125.065	200		5.6805	38.2269	22.3647	19.6824	15.0061		5.0569	0	0.296	94.39	0		6.488	35.849	5.3333	67.145	0
5.2902	0	194.108	122.093	200		5.6921	33.4589	17.4553	12.2788	15.0989		5.0671	0	0.626	97.019	0		6.5012	36.4279	5.3333	68.826	0
5.3009	0	192.461	118.52	200		5.7036	29.5112	13.7741	5.85412	15.8408		5.0774	0.7167	1.39	95.964	0		6.5144	37.4836	5.3333	69.64	0
5.3116	0	190.144	116.383	200		5.7151	26.6488	9.60941	2.07059	14.147		5.0877	3.0943	2.254	104.13	0		6.5275	38	4.9442	69.727	0
5.3223	0	187.049	112.005	200		5.7266	24.5599	6.05176	0.0388235	10.9694		5.0979	5.0048	2.868	119.382	0		6.5407	37.2605	4.2969	69.707	0
5.333	0	183.229	106.508	200		5.7381	22.5526	3.13059	0	7.33703		5.1082	5.606	2.941	98.553	0		6.5538	35.6156	4	69.502	0
5.3437	0	179.089	102.811	200		5.7497	20.4704	1.35765	0	3.2535		5.1184	5.9666	2.145	113.876	0		6.567	33.2674	4	69.333	0
5.3544	0	173.181	99.2271	200		5.7612	18.6611	0.958824	0	0.860036		5.1287	6.411	1.121	99.063	0		6.5802	30.4452	4.3116	69.347	0
5.3651	0	167.679	94.5786	200		5.7727	17.1918	2.24941	0	0		5.1389	9.071	0.102	92.213	0		6.5933	27.4436	4.8864	69.279	0
5.3758	0	162.515	91.7685	198.79		5.7842	15.7827	3.75529	0	0		5.1492	11.739	0	115.496	0		6.6065	25.1631	5.1418	69.315	0
5.3865	0	158.919	90.92	194.625		5.7958	15.4736	5.16824	0	0		5.1595	14.5525	0	103.679	0		6.6196	23.862	5.4032	69.632	0
5.3972	0	155.871	88.2108	182.116		5.8073	15.3183	5.98	0	0		5.1697	18.4321	0	79.418	0		6.6328	23.0829	5.5837	69.95	0
5.408	0	152.763	85.9747	197.521		5.8188	16.1962	5.67176	0	0		5.18	22.0796	0	113.297	0		6.646	22.9719	5.8665	71.011	0
5.4187	0	149.074	83.2094	200		5.8303	17.8141	5.28941	0	0		5.1902	26.4181	0	106.599	0		6.6591	23.5528	5.7078	72.491	0
5.4294	0	146.866	81.4256	199.853		5.8418	19.4319	3.39294	0	0		5.2005	30.7874	0	102.374	0		6.6723	23.7028	5.782	74.331	0
5.4401	0	146.032	78.2683	187.063		5.8534	21.0512	0.989412	0	0		5.2107	34.4704	0.104	93.49	0		6.6854	22.895	6.1142	76.778	0
5.4508	0	146.9	74.0118	185.587		5.8649	22.6623	0.228235	0	0		5.221	37.5569	0.896	108.948	0		6.6986	22.144	5.8984	78.636	0
5.4615	0	148.663	68.7081	190.02		5.8764	23.9657	0	0	0		5.2313	39.5051	1.638	61.696	0		6.7118	21.2192	5.6937	81.278	0
5.4722	0	149.11	63.8776	199.028		5.8879	25.2129	0	0	0		5.2415	40.246	2.404	89.73	0		6.7249	20.805	5.1255	84.048	0
5.4829	0	148.511	56.6192	191.311		5.8995	26.1912	0	0	1.30459		5.2518	39.2697	3.478	82.664	0		6.7381	20.9923	4.7557	86.227	0
5.4936	0	145.579	51.1278	175.487		5.911	27.069	0	0	3.02748		5.262	36.8681	4.271	75.035	0		6.7513	21.9266	4.597	88.786	0
5.5043	0	140.44	47.2858	196.668		5.9225	27.7381	0	0	4.91543		5.2723	33.7228	4.305	51.866	0		6.7644	22.4648	4.4383	90.081	0
5.515	0	133.737	46.2525	184.892		5.934	28.1128	0	0	6.04276		5.2826	30.1947	3.944	63.72	0		6.7776	22.5593	4.2797	91.354	0
5.5257	0	128.89	50.2051	187.295		5.9455	28.533	0	0	8.63975		5.2928	26.5748	3.51	71.566	0		6.7907	22.2394	4.121	91.999	0
5.5365	0	124.726	55.4515	144.721		5.9571	29.4189	0	0	12.3931		5.3031	23.8748	3.14	77.59	0		6.8039	20.5892	4	91.351	0
5.5472	0	121.462	58.1426	146.907		5.9686	29.4403	0	0	15.3625		5.3133	21.0793	3.076	87.664	0		6.8171	19.2626	3.8146	90.518	0
5.5579	0	119.881	59.2039	192.097		5.9801	30.6527	0	0	18.7717		5.3236	18.3254	3.411	82.173	0		6.8302	18.0094	3.6449	90.312	0
5.5686	0	116.833	61.846	193.173		5.9916	31.8959	0	0	21.9483		5.3338	15.06	3.675	64.08	0		6.8434	16.5932	3.4863	90.153	0
5.5793	0	113.729	59.7835	178.753		6.0032	34.1922	1.38941	0	24.5996		5.3441	8.9564	3.53	77.748	0		6.8565	16.0099	3.3161	91.138	0
5.59	0	111.971	56.7886	187.358		6.0147	37.4574	3.91294	0	25.2402		5.3544	2.0469	2.567	79.846	0		6.8697	17.2967	2.84	91.857	0
5.6007	0.659619	109.219	55.1294	174.784		6.0262	42.5145	7.39294	0	25.5769		5.3646	0.1323	1.971	85.596	0		6.8829	17.9146	2.364	93.598	0
5.6114	1.5065	104.987	54.1353	190.099		6.0377	49.4865	11.4176	0	25.1023		5.3749	0	1.553	78.023	0		6.896	19.1811	1.8879	94.371	0
5.6221	3.72433	100.034	53.3709	171.294		6.0492	57.9773	14.9012	0.145882	24.9063		5.3851	0	1.789	71.855	0		6.9092	20.4153	2.8352	94.64	0
5.6328	5.32866	97.5799	54.9516	140.657		6.0608	67.6498	17.6353	0.990588	25.5525		5.3954	0	2.935	81.808	0		6.9223	21.9188	3.3333	94.192	0
5.6435	7.00286	95.4216	55.9065	149.89		6.0723	77.3196	20.0329	5.82235	26.3216		5.4056	0	4.632	40.836	0		6.9355	22.0697	3.5321	92.635	0
5.6543	9.53652	95.3705	57.5769	145.507		6.0838	87.6612	21.8376	9.22706	28.0238		5.4159	0	6.902	52.448	0		6.9487	22.1721	3.9249	90.987	0
5.665	12.6879	96.5939	59.2725	130.228		6.0953	97.6495	21.6894	10.5588	30.5195		5.4262	0	9.59	50.996	0		6.9618	22.0759	4	90.156	0
5.6757	16.5156	98.5416	62.4088	135.833		6.1069	107.556	22.0035	8.11765	34.4858		5.4364	0	11.276	47.024	0		6.975	22.2825	4.0407	90.381	0
5.6864	19.6572	100.018	65.9092	156.939		6.1184	116.347	23.0188	5.75529	37.7947		5.4467	0	11.759	64.707	0		6.9881	21.9101	4	91.821	0
5.6971	21.8331	100.424	65.6222	135.465		6.1299	123.012	24.5459	4.54	40.5849		5.4569	0	11.247	65.765	0		7.0013	20.8458	3.6418	93.757	0
5.7078	23.7519	98.2653	64.3536	122.69		6.1414	127.28	26.3729	5.64235	42.2365		5.4672	0	9.606	74.183	0		7.0145	19.1785	2.3168	95.562	0
5.7185	27.0639	94.0448	63.5163	110.157		6.1529	128.415	27.8671	14.6588	43.1425		5.4774	0	8.417	49.557	0		7.0276	17.2146	1.3333	97.202	0
5.7292	30.8959	88.6082	63.9784	129.62		6.1645	128.245	29.1671	29.2953	43.164		5.4877	0	7.663	74.846	0		7.0408	15.5543	1.3333	99.118	0
5.7399	34.145	84.9453	67.8736	104.3		6.176	126.886	29.6741	51.4329	42.7514		5.498	0	7.509	76.716	0		7.0539	14.4469	1.3333	101.633	0
5.7506	37.1455	81.6098	73.1536	85.7978		6.1875	125.547	29.1482	76.66	43.5101		5.5082	0	8.339	66.992	0		7.0671	14	1.3333	105.026	0
5.7613	40.2339	81.4467	81.5894	95.2378		6.199	125.188	29.3859	100.822	43.6001		5.5185	0	9.444	72.157	0		7.0803	14.0467	1.3333	108.649	0
5.7721	44.249	82.4437	89.6081	103.74		6.2106	125.464	29.1082	117.914	44.9694		5.5287	0	9.977	84.36	0		7.0934	13.9348	1.3333	111.191	0
5.7828	48.1564	83.9702	96.7559	106.92		6.2221	126.069	29.4976	129.741	45.565		5.539	0	10.069	74.121	0		7.1066	13.3349	1.3333	112.051	0
5.7935	49.3526	86.1675	100.409	103.087		6.2336	127.854	29.6176	133.409	45.3971		5.5492	0	9.965	71.236	0		7.1197	11.9403	1.4607	111.2	0
5.8042	50.3392	86.1565	101.242	98.2117		6.2451	129.853	30.2365	132.916	44.6299		5.5595	0	9.844	75.561	0		7.1329	10.1592	1.8267	109.036	0
5.8149	49.9983	83.6464	100.547	133.117		6.2566	132.024	30.4024	128.939	44.3073		5.5698	0	10.968	61.836	0		7.1461	7.7413	3.4784	107.327	0
5.8256	47.4297	79.5099	98.0636	85.6578		6.2682	133.889	30.6576	125.049	44.9995		5.58	0	12.355	98.789	0		7.1592	5.3234	4.1257	106.377	0
5.8363	45.7009	75.3503	94.069	39.5535		6.2797	135.364	30.4035	122.907	46.7364		5.5903	0	13.384	99.493	0		7.1724	2.9055	4.773	106.951	0
5.847	45.8141	73.1347	89.7537	103.115		6.2912	136.1	29.9259	124.779	48.6366		5.6005	2.3408	13.691	92.434	0		7.1855	0.7484	5.3333	108.402	0
5.8577	46.0336	72.7939	85.8907	106.991		6.3027	135.926	29.48	129.446	51.1688		5.6108	11.1011	12.895	100.23	0		7.1987	0.5352	5.3333	110.247	0
5.8684	47.6616	74.4409	79.5242	105.269		6.3143	134.696	28.9435	134.227	52.872		5.621	22.2648	11.121	92.83	0		7.2119	0.3493	5.3543	111.204	0
5.8791	48.9865	76.3595	73.596	93.8496		6.3258	133.386	30.4247	137.631	54.3689		5.6313	33.5406	9.882	101.804	0		7.225	0	5.7628	111.651	0
5.8898	51.4405	78.1489	69.4572	89.1417		6.3373	131.755	33.1906	137.106	55.6753		5.6416	42.6865	8.334	95.315	0		7.2382	0	5.3333	111.222	0
5.9006	53.404	79.3334	66.1864	79.3261		6.3488	130.367	37.6106	133.849	56.7867		5.6518	48.2118	7.395	93.162	0		7.2513	0	5.2353	109.689	0
5.9113	54.5695	79.3577	63.1397	55.0726		6.3604	130.205	43.3235	128.824	59.6407		5.6621	50.9808	7.32	82.015	0		7.2645	0	4.6846	109.029	0
5.922	54.0454	76.5274	62.3878	45.6243		6.3719	131.443	50.0941	122.292	61.433		5.6723	51.4798	7.478	85.078	0		7.2777	0	4.0487	109	0
5.9327	52.5585	74.8451	58.557	58.1874		6.3834	134.125	57.3835	116.878	64.4848		5.6826	52.9347	8.074	101.503	0		7.2908	0	3.4014	109.435	0
5.9434	50.6034	74.1269	57.8261	70.6383		6.3949	137.794	62.7741	112.253	67.0715		5.6928	54.1966	8.167	113.029	0		7.304	0	1.5957	109.91	0
5.9541	49.0577	73.1554	62.4186	90.3783		6.4064	141.569	66.74	110.169	69.5119		5.7031	58.2419	8.878	92.683	0		7.3171	0	1.3333	110.762	0
5.9648	48.6888	72.8828	65.3547	73.1974		6.418	144.48	69.4976	110.584	72.5741		5.7134	64.4112	8.726	82.135	0		7.3303	0	2.2695	110.822	0
5.9755	48.7643	72.9558	72.039	93.07		6.4295	145.529	70.4271	114.485	74.7387		5.7236	72.5134	7.622	90.32	0		7.3435	0	3.2527	109.607	0
5.9862	51.1652	73.3478	79.6796	54.8226		6.441	145.802	69.7953	119.448	77.0459		5.7339	81.2671	5.294	89.246	0		7.3566	0	3.3333	108.473	0
5.9969	53.8819	72.7014	87.7193	71.1139		6.4525	144.617	69.6106	123.006	78.4152		5.7441	89.3909	2.955	89.926	0		7.3698	0	3.3333	107.385	0
6.0076	55.8188	70.2265	94.0872	57.263		6.4641	143.433	69.7965	122.759	78.0231		5.7544	94.6541	1.493	81.874	0		7.3829	0	2.598	106.576	0
6.0184	58.0758	67.3963	99.0213	102.12		6.4756	142.68	69.7812	116.947	77.0815		5.7646	98.3106	0.675	91.326	0		7.3961	0	1.489	105.779	0
6.0291	58.7228	63.5726	100.193	79.0483		6.4871	143.525	71.0494	106.205	74.855		5.7749	99.7582	0.38	81.281	0		7.4093	0	0.9078	104.675	0
6.0398	58.1485	61.7637	100.811	96.2017		6.4986	145.44	72.3059	95.7835	72.9764		5.7852	99.1896	0.875	69.196	0		7.4224	0	0.2618	103.977	0
6.0505	56.2241	60.5001	100.683	83.4287		6.5101	147.946	73.9129	88.54	71.306		5.7954	96.9879	2.372	52.705	0		7.4356	0	0	103.4	0
6.0612	54.7218	58.1786	104.521	67.1465		6.5217	149.903	74.8824	86.0659	70.4235		5.8057	95.0675	3.888	61.525	0		7.4487	0	0	102.622	0
6.0719	54.0775	57.021	109.422	59.7817		6.5332	151.358	74.6612	89.2212	69.9705		5.8159	93.5379	6.195	69.933	0		7.4619	0	0	101.763	0
6.0826	54.6212	53.9119	112.139	81.8109		6.5447	151.845	73.2647	94.1835	70.129		5.8262	92.6791	7.116	77.815	0		7.4751	0	0.064	100.344	0
6.0933	56.301	50.6994	113.329	65.2148		6.5562	151.496	72.6271	99.2776	69.7867		5.8365	92.2845	7.061	94.617	0		7.4882	0	0.4635	98.4	0
6.104	60.39	49.6707	112.498	43.8596		6.5678	150.629	72.4835	104.381	69.8626		5.8467	90.4839	5.635	88.769	0		7.5014	0	0.6667	96.314	0
6.1147	63.315	46.799	115.271	59.1043		6.5793	149.384	72.8094	110.672	69.6619		5.857	87.4948	3.188	78.64	0		7.5146	0	0.6667	94.441	0
6.1254	65.3637	43.1872	121.274	121.263		6.5908	148.023	73.8824	118.411	71.578		5.8672	83.963	0.967	91.042	0		7.5277	0	0.978	92.645	0
6.1362	69.3033	40.8487	125.739	59.2491		6.6023	146.953	74.9094	126.98	72.1933		5.8775	80.2351	0.082	83.738	0		7.5409	0	1.1918	90.961	0
6.1469	74.0436	39.9187	128.023	81.1291		6.6138	146.348	74.0541	135.154	73.0711		5.8877	78.3368	0	92.835	0		7.554	0	1.0825	90.205	0
6.1576	78.6595	39.7276	133.237	22.153		6.6254	146.002	71.3894	140.925	72.8526		5.898	79.4328	0	84.052	0		7.5672	0	1.076	89.743	0
6.1683	83.0574	40.9303	133.448	5.18478		6.6369	145.443	67.7494	144.187	70.8896		5.9083	82.0861	0	85.265	0		7.5804	0	0.6667	89.178	0
6.179	87.0152	41.7301	133.394	10.403		6.6484	144.118	63.8494	144.855	66.9721		5.9185	83.8313	0	119.061	0		7.5935	0	0.5137	88.892	0
6.1897	91.3208	39.9966	138.119	32.7296		6.6599	141.516	60.9553	143.189	62.9617		5.9288	85.1357	0	76.629	0		7.6067	0	0	88.917	0
6.2004	94.3366	37.4146	142.405	3.32261		6.6715	137.334	57.9129	141.933	58.5453		5.939	84.2785	0.306	85.682	0		7.6198	0	0	88.407	0
6.2111	101.177	34.3969	150.033	31.3943		6.683	131.827	55.5282	140.895	54.1644		5.9493	83.0153	0.736	92.927	0		7.633	0	0	87.745	0
6.2218	106.872	31.0163	152.077	27.2157		6.6945	126.164	53.4729	141.781	50.3651		5.9595	82.3419	1.396	98.55	0		7.6462	0	0	85.676	0
6.2325	112.937	28.2749	152.613	4.69652		6.706	122.236	51.1859	142.038	47.8103		5.9698	83.2061	1.941	84.789	0		7.6593	0	0	82.672	0
6.2432	117.77	25.8938	156.476	14.7691		6.7175	119.181	47.7659	141.976	45.4103		5.9801	84.3584	2.371	75.44	0		7.6725	0	0	78.804	0
6.2539	121.427	25.1853	164.344	32.6857		6.7291	117.768	44.0706	137.613	42.3659		5.9903	84.5448	1.927	75.249	0		7.6856	0	0	75.281	0
6.2647	125.402	23.0794	168.879	22.4661		6.7406	116.363	39.7529	130.339	40.552		6.0006	82.7513	1.46	69.741	0		7.6988	0	0	73.34	0
6.2754	128.314	21.7951	171.571	58.3352		6.7521	114.338	34.2976	120.134	38.9745		6.0108	78.3804	0.586	62.496	0		7.712	0	0	72.998	0
6.2861	129.929	21.3544	168.719	60.6883		6.7636	111.362	28.1482	110.694	38.0685		6.0211	71.1667	0	51.333	0		7.7251	0	0	74.22	0
6.2968	131.01	22.0008	163.418	70.4965		6.7752	107.702	21.9329	103.134	38.9989		6.0313	62.3333	0.005	53.156	0		7.7383	0	0	77.007	0
6.3075	133.015	22.3891	156.626	5.67087		6.7867	104.009	16.7435	97.8176	38.9689		6.0416	52.0047	0	51.411	0		7.7514	0	0	80.07	0
6.3182	133.447	21.6441	151.192	33.3339		6.7982	100.461	12.8635	94.2318	38.0441		6.0519	42.3079	0.109	60.646	0		7.7646	0	0	82.644	0
6.3289	133.429	21.4007	144.98	72.8748		6.8097	97.8141	10.3118	92.0588	35.8261		6.0621	34.4861	0.696	58.533	0		7.7778	0	0	83.662	0
6.3396	130.17	21.2047	142.125	25.5678		6.8212	95.5351	8.99294	89.9318	31.3083		6.0724	29.0738	1.583	38.847	0		7.7909	0	0	84.468	0
6.3503	126.381	21.3179	138.927	8.01391		6.8328	94.0711	7.91294	88.5765	28.4346		6.0826	25.1025	1.966	67.038	0		7.8041	0	0	84.134	0
6.361	123.621	19.1364	132.394	13.4613		6.8443	92.2271	8.18941	88.9682	25.862		6.0929	23.5196	2.283	56.883	0		7.8172	0	0	83.698	0
6.3717	120.921	15.9373	129.349	31.8413		6.8558	90.2599	7.50235	90.4059	24.9542		6.1031	21.4726	2.189	64.854	0		7.8304	0	0	83.277	0
6.3825	117.55	12.7101	127.45	1.20435		6.8673	88.2861	6.51294	92.4176	23.733		6.1134	18.8064	1.412	71.939	0		7.8436	0	0	82.852	0
6.3932	115.429	11.987	125.207	43.0439		6.8789	86.8342	5.51176	93.2376	22.5494		6.1237	16.7219	0.685	76.666	0		7.8567	0	0	82.667	0
6.4039	112.798	11.8641	125.214	8.21261		6.8904	85.8573	5.49059	91.2459	21.7476		6.1339	15.4302	0.006	39.211	0		7.8699	0	0	83.079	0
6.4146	110.267	12.0187	127.548	54.6596		6.9019	85.0664	5.71176	85.1071	20.9588		6.1442	15.5476	0.025	52.769	0		7.883	0	0	83.501	0
6.4253	108.65	15.51	127.783	12.1204		6.9134	84.4027	6.37176	74.8588	20.639		6.1544	17.4605	0	56.395	0		7.8962	0	0.3037	83.458	0
6.436	108.007	15.8387	130.606	6.74391		6.9249	83.1849	7.48471	62.2871	21.6012		6.1647	19.2995	0.265	81.291	0		7.9094	0	0.3299	82.522	0
6.4467	109.424	12.2914	130.205	37.0491		6.9365	81.6487	8.55882	51.0071	22.5194		6.1749	20.5717	1.057	100.148	0		7.9225	0	0.1922	79.987	0
6.4574	109.882	7.38432	129.69	44.3935		6.948	79.8033	8.22941	42.1918	23.8259		6.1852	21.2192	2.411	79.041	0		7.9357	0	0.1847	76.685	0
6.4681	107.504	2.68056	128.921	0		6.9595	79.446	7.89882	35.4918	22.7698		6.1955	20.5227	2.967	89.919	0		7.9488	0	0	73.16	0
6.4788	105.554	0.615969	130.327	0.210435		6.971	79.6387	6.80706	30.9424	21.68		6.2057	20.7263	3.479	95.516	0		7.962	0	0.0016	70.498	0
6.4895	103.166	0.0267813	135.456	2.9		6.9826	80.3292	5.84706	27.6271	19.8399		6.216	21.5376	3.384	87.72	0		7.9752	0	0.1603	68.817	0
6.5003	99.4305	0	138.309	11.5891		6.9941	81.6259	5.04353	26.4494	19.0643		6.2262	24.2319	3.001	76.081	0		7.9883	0	0.2049	68.348	0
6.511	95.1598	0.0206946	135.711	2.05174		7.0056	83.2358	4.69412	27.1965	17.7728		6.2365	27.6655	2.981	79.748	0		8.0015	0	0	68.408	0
6.5217	92.1132	0.276334	130.105	0		7.0171	84.9018	5.31647	29.6329	16.6342		6.2467	31.7606	3.655	87.314	0		8.0146	0	0	68.697	0
6.5324	89.0499	0.25077	125.539	0.268261		7.0286	85.9014	6.31059	33.2129	16.5508		6.257	34.9255	5.012	61.586	0		8.0278	0	0	68.795	0
6.5431	84.3669	0.958039	121.554	1.02652		7.0402	86.3069	7.01176	35.0835	15.5547		6.2673	37.9786	6.783	82.905	0		8.041	0	0	68.884	0
6.5538	77.4437	1.54236	119.503	9.36174		7.0517	85.8613	8.61647	33.1259	15.7076		6.2775	41.3349	8.839	87.72	0		8.0541	0	0	68.667	0
6.5645	69.995	0.775439	118.685	16.2209		7.0632	85.1708	9.24824	28.0353	15.9665		6.2878	45.2167	10.371	91.067	0		8.0673	0	0	68.556	0
6.5752	62.0111	0.418761	115.022	2.28174		7.0747	84.1096	9.80941	19.9859	15.944		6.298	49.829	11.022	106.26	0		8.0804	0	0	67.883	0
6.5859	53.2866	0	109.083	8.21913		7.0863	82.8785	7.55176	12.0565	16.6614		6.3083	54.8297	11.062	69.892	0		8.0936	0	0.0319	66.995	0
6.5966	47.6547	0	104.388	0.204348		7.0978	81.9631	5.73882	7.64118	15.9561		6.3185	59.1568	10.524	86.283	0		8.1068	0	0.4137	66.213	0
6.6073	43.3462	0	98.0538	0		7.1093	80.2623	2.35882	9.34235	14.4546		6.3288	61.9069	9.714	72.3	0		8.1199	0	0.5787	65.439	0
6.618	41.4749	0.0827784	93.5313	2.65609		7.1208	78.9589	0.184706	16.6059	12.8368		6.3391	62.8544	8.519	64.508	0		8.1331	0	0.7311	63.848	0
6.6288	39.5548	0	91.9155	0		7.1323	77.7344	0	25.4682	10.6168		6.3493	62.0896	8.106	52.551	0		8.1462	0	0.8936	63.104	0
6.6395	38.7959	0.00243466	91.3961	0		7.1439	77.2273	0	32.1588	9.08805		6.3596	58.9505	7.852	68.103	0		8.1594	0	1.3275	62.299	0
6.6502	37.7995	0	86.742	0		7.1554	78.3647	0	32.7812	8.37057		6.3698	55.9734	8.625	69.313	0		8.1726	0	2.8745	61.493	0
6.6609	39.4793	0	83.6855	11.923		7.1669	80.4229	0	26.8976	7.97573		6.3801	54.1408	8.919	57.434	0		8.1857	0	3.3333	60.627	0
6.6716	41.679	0	79.5634	3.04478		7.1784	83.7951	0	16.6118	7.37924		6.3903	53.0148	8.62	62.251	0		8.1989	0	3.3333	58.479	0
6.6823	44.5424	0	79.7413	1.10913		7.19	87.3614	0	5.38471	5.62071		6.4006	53.4361	8.005	73.73	0		8.212	0	3.9089	55.938	0
6.693	48.6846	0	82.7866	0		7.2015	90.4045	0	0.504706	4.96889		6.4109	52.3024	6.785	88.674	0		8.2252	0	4	53.737	0
6.7037	51.6641	0	85.7549	0.556087		7.213	92.6593	0.654118	0	4.41179		6.4211	50.2709	6.071	77.739	0		8.2384	0	3.9996	51.591	0
6.7144	56.5833	0	91.7167	0.591739		7.2245	94.9851	2.18	1.16824	3.56769		6.4314	46.3905	6.406	79.438	0		8.2515	0	3.4469	50.056	0
6.7251	62.4695	0	91.6299	0		7.2361	97.0111	3.88353	1.49765	4.04132		6.4416	42.9796	8.254	74.865	0		8.2647	0	3.3333	49.077	0
6.7358	70.03	0	92.6702	0		7.2476	99.6942	5.14118	2.29882	6.25191		6.4519	41.741	11.043	84.938	0		8.2778	0	3.3333	48.147	0
6.7466	78.9083	0	96.5906	1.91783		7.2591	102.906	6.57765	1.60118	8.80388		6.4622	41.937	14.184	95.33	0		8.291	0	3.3333	48.313	0
6.7573	86.9704	0	103.141	0		7.2706	106.433	8.71176	2.49765	11.55		6.4724	43.3203	16.439	88.669	0		8.3042	0	3.3333	47.955	0
6.768	97.7899	0	110.157	0		7.2821	110.176	10.6953	5.64353	15.3765		6.4827	44.0821	17.615	90.142	2.4991		8.3173	0	3.5735	48.086	0
6.7787	104.925	0	113.058	0		7.2937	113.832	12.0388	10.8835	17.9923		6.4929	43.7415	17.116	71.178	0.2598		8.3305	0	3.9565	48.935	0.2
6.7894	112.065	0	116.683	0		7.3052	117.986	13.7435	18.0282	18.9273		6.5032	41.6158	15.431	83.803	7.4691		8.3437	0	4.4451	50.165	0.095
6.8001	117.556	0	119.877	0		7.3167	122.656	15.7118	25.9071	20.6287		6.5134	39.198	13.976	83.261	1.1015		8.3568	0	4.5714	51.729	0
6.8108	124.187	0	122.422	0		7.3282	127.17	18.5247	34.5094	21.6828		6.5237	37.5193	14.114	71.678	2.248		8.37	0	4.7557	53.914	0
6.8215	132.534	0	129.619	0		7.3398	132.376	21.1188	42.2094	22.2259		6.534	39.1001	16.258	72.549	11.0477		8.3831	0	4.9207	55.885	0
6.8322	137.641	0	132.87	0		7.3513	136.825	22.5247	48.3835	22.3919		6.5442	43.247	20.528	82.197	24.9487		8.3963	0	4.762	57.352	0.065
6.8429	142.986	0	134.095	0		7.3628	140.371	22.7447	53.1424	23.0962		6.5545	49.6954	26.17	77.216	19.0654		8.4095	0	4.6937	58.475	0.387
6.8536	147.946	0	131.795	0		7.3743	142.185	22.2506	56.0835	24.3558		6.5647	56.3242	31.658	74.425	33.5203		8.4226	0	4.8887	59.952	0.8
6.8644	149.717	0	131.029	0		7.3858	141.689	19.8212	57.9	25.0283		6.575	61.0042	35.803	75.044	18.5488		8.4358	0	5.0474	61.645	1.475
6.8751	149.058	0	136.654	0		7.3974	139.922	16.8341	61.9576	25.4128		6.5852	63.3542	37.313	60.169	39.9141		8.4489	0	5.2061	63.207	2.528
6.8858	147.882	0	144.78	0		7.4089	136.694	14.7082	71.0612	24.7141		6.5955	63.5639	36.411	71.097	39.6447		8.4621	0	5.3333	64.374	4.495
6.8965	146.117	0	155.883	0		7.4204	132.811	13.08	85.0365	23.7359		6.6058	61.4981	33.584	55.848	27.3768		8.4753	0	5.3333	65.195	6.759
6.9072	141.945	0	160.51	0		7.4319	128.532	12.0329	102.419	22.0702		6.616	58.4628	30.717	76.823	19.983		8.4884	0	5.3333	65.475	10.069
6.9179	136.533	0	161.483	0		7.4435	124.322	13.1318	120.46	19.5801		6.6263	53.9315	28.591	70.001	33.8118		8.5016	0	5.2197	64.705	11.925
6.9286	131.57	0	160.916	0		7.455	120.223	15.5129	136.293	17.9294		6.6365	49.2405	27.333	82.285	60.8445		8.5147	0	4.6672	65.594	13.002
6.9393	129.649	0	156.647	0		7.4665	116.894	17.8588	143.614	16.0227		6.6468	44.7035	27.333	58.078	31.4778		8.5279	0.0262	4.5085	66.792	12.857
6.95	126.771	0	158.526	0		7.478	113.304	19.7106	145.433	13.9425		6.657	40.5378	27.733	51.958	26.0339		8.5411	0.7246	4.3498	69.246	14.049
6.9607	124.022	0	159.181	0		7.4895	109.771	20.0447	140.716	12.1615		6.6673	36.2125	28.678	58.113	39.0902		8.5542	3.8741	4.1706	72.782	13.573
6.9714	119.124	0	157.641	0		7.5011	105.874	18.6694	131.499	9.9434		6.6776	31.3225	29.685	52.812	33.3847		8.5674	6.2095	4	75.772	13.09
6.9821	112.072	0	152.888	0		7.5126	101.185	15.5659	120.458	8.04888		6.6878	25.2457	30.83	35.529	43.8547		8.5805	8.8856	4	79.08	13
6.9929	104.529	0	147.592	0		7.5241	95.6382	11.8024	109.585	6.89341		6.6981	19.6415	31.605	48.889	54.9088		8.5937	10.6803	4	80.874	13
7.0036	95.5916	0	135.582	0		7.5356	89.3312	7.71647	99.1541	4.97358		6.7083	14.4541	32.615	58.085	66.136		8.6069	11.3276	4	80.887	13
7.0143	87.1633	0	122.985	0		7.5472	83.031	4.66824	90.2059	3.3276		6.7186	11.4265	33.185	72.183	51.2968		8.62	11.3953	4.6415	80.072	14.925
7.025	78.9516	0	110.916	0		7.5587	76.3735	2.86353	82.2282	2.56416		6.7288	9.0634	34.004	74.076	49.5777		8.6332	11.3333	4.6604	79.183	15
7.0357	71.5491	0	103.425	0		7.5702	71.006	1.38824	75.1529	2.50132		6.7391	7.2028	35.277	76.166	47.4004		8.6463	11.3333	5.0407	77.851	16.122
7.0464	65.0227	0	97.7318	0		7.5817	67.0958	1.59294	67.6906	2.63169		6.7494	6.176	36.613	57.448	39.7032		8.6595	10.7499	4.9217	77.142	15.765
7.0571	59.1407	0	93.9962	0		7.5932	64.592	0.648235	62.3106	2.15243		6.7596	6.0142	37.575	85.71	60.3482		8.6727	9.7017	4.763	77.237	16.737
7.0678	52.6954	0	90.99	0		7.6048	62.6088	0.361176	58.0729	2.01925		6.7699	5.005	37.522	62.921	50.9799		8.6858	9.2824	5.1604	78.485	18.787
7.0785	45.9916	0	85.6219	0		7.6163	61.1903	0	55.4953	2.4216		6.7801	2.3665	36.976	49.529	47.1499		8.699	9.8146	5.2865	79.938	21.5
7.0892	41.078	0	76.0323	0		7.6278	60.2496	0	52.8741	3.29477		6.7904	0.2538	36.627	69.221	39.3308		8.7121	9.8157	5.8392	82.403	26.071
7.0999	36.6997	0	62.7519	0		7.6393	59.0037	0	51.0235	4.42961		6.8006	0	36.611	70.937	39.5771		8.7253	10.4693	6.7858	85.245	29.664
7.1107	31.406	0	50.4221	0		7.6509	58.1767	0	50.0282	6.04932		6.8109	0	37.812	68.726	25.6242		8.7385	10.6485	7.8005	88.791	32.461
7.1214	26.1136	0	41.639	0		7.6624	58.0442	0	50.1965	7.50304		6.8212	0	38.893	54.131	41.2979		8.7516	10.7936	8.8955	92.117	33.765
7.1321	21.3062	0	37.1053	0		7.6739	58.2075	0	50.1965	8.90141		6.8314	0	40.157	69.457	44.9076		8.7648	11.0144	9.9852	94.649	33.357
7.1428	16.6372	0	35.2921	0		7.6854	59.4252	0	49.5118	11.4478		6.8417	0	41.007	74.939	46.285		8.7779	11.2714	11.2261	96.496	31.773
7.1535	11.5713	0	35.0191	0		7.6969	59.8588	0	47.7306	12.2299		6.8519	0	40.904	66.199	49.5429		8.7911	11.723	11.9987	97.706	29.247
7.1642	8.54709	0	35.2865	0		7.7085	60.2937	1.25765	43.8753	12.7008		6.8622	0	39.908	72.652	52.2479		8.8043	12.566	12.4401	98.65	26.418
7.1749	5.81918	0	34.8833	0		7.72	60.7273	2.37412	39.8035	14.3674		6.8724	0	38.217	79.6	35.6881		8.8174	13.2188	12.8329	99.39	24.499
7.1856	4.04855	0	27.9652	2.37957		7.7315	61.2465	2.85059	36.8565	15.6185		6.8827	0	36.36	48.743	27.783		8.8306	14.52	13.1411	100.217	24
7.1963	1.8992	0	18.4148	0		7.743	61.9357	2.68941	35.6541	16.9944		6.893	0	34.124	66.728	37.983		8.8437	16.3032	13.8927	101.042	24
7.207	0	0	8.92875	0		7.7546	62.6035	2.62235	35.2471	18.313		6.9032	0	32.641	97.318	43.8807		8.8569	18.199	14.7766	102.057	24.878
7.2177	0	0	0	0		7.7661	63.1588	2.63294	33.9235	19.2087		6.9135	0	32.072	97.917	43.8149		8.8701	20.085	15.2344	104.199	26.82
7.2285	0.0321424	0	0	0		7.7776	63.4586	3.52588	32.1576	19.1749		6.9237	0	32.605	97.249	45.7019		8.8832	21.9623	15.8911	107.772	29.143
7.2392	0	0	0	0		7.7891	63.5603	6.99647	28.2388	18.7576		6.934	0	34.17	95.877	56.2493		8.8964	23.5208	16.6242	111.676	31.069
7.2499	0	0	0.585262	0		7.8006	64.1571	12.5094	21.5153	18.7576		6.9442	0	35.923	111.691	35.0499		8.9095	24.7256	16.9751	115.257	31
7.2606	0	0	3.28615	0		7.8122	66.1925	17.4447	13.16	18.7623		6.9545	0	36.664	100.08	30.7382		8.9227	25.1554	18.4905	117.392	31.588
7.2713	0	0	5.43398	0.296957		7.8237	69.0643	22.2694	3.30118	20.4636		6.9648	0	35.605	94.528	45.7136		8.9359	25.3333	21.1283	118.442	33.57
7.282	0	0	3.55778	0		7.8352	72.3188	26.4529	0.212941	22.8383		6.975	0.0309	33.388	117.721	56.2491		8.949	25.5787	23.0635	118.745	35.617
7.2927	0	0	1.879	10.0191		7.8467	75.4434	28.6282	0	26.0459		6.9853	0.892	31.615	96.093	16.1741		8.9622	26.7533	25.0799	118.487	40.408
7.3034	0	0	1.03611	0		7.8583	77.903	29.2871	0	28.534		6.9955	4.0403	31.471	115.454	36.8369		8.9753	27.3265	26.7057	118.745	46.228
7.3141	0	0	1.46876	0		7.8698	79.371	27.9753	0	30.8075		7.0058	7.3367	33.104	97.537	30.2209		8.9885	27.6046	27.0881	118.325	49.992
7.3248	0	0	0	2.31522		7.8813	79.9103	26.4624	0.978824	31.3711		7.016	10.4528	36.351	106.794	36.3512		9.0017	26.8657	27.3975	117.946	49.776
7.3355	0	0	0	26.2874		7.8928	79.8742	25.3212	5.20471	30.3535		7.0263	13.8525	40.102	97.481	52.1164		9.0148	26.7546	28.1205	117.056	48.86
7.3462	0	0	0	6.58261		7.9043	79.4808	24.1412	13.3871	27.8447		7.0366	18.053	43.496	82.335	37.8317		9.028	27.2307	29.3972	117.188	47.423
7.357	0	0	0.210022	0.665217		7.9159	79.3884	22.6153	20.9635	25.6491		7.0468	22.7753	44.954	107.595	56.2047		9.0411	27.7488	30.7569	117.39	43.92
7.3677	0	0	3.33795	6.40043		7.9274	78.8599	21.9788	27.48	22.7117		7.0571	26.6251	44.585	112.427	51.436		9.0543	29.1794	32.6709	118.845	42.968
7.3784	0	0	7.31578	17.1026		7.9389	78.2363	20.1753	32.3918	21.2711		7.0673	30.3607	43.68	103.377	44.1878		9.0675	31.9232	33.9654	120.944	42.016
7.3891	0	0	10.6677	3.10565e-10		7.9504	77.7237	19.0812	34.1635	18.9517		7.0776	32.3357	42.592	113.91	47.1264		9.0806	34.0375	34.63	122.269	41.272
7.3998	0	0	8.02705	0		7.962	76.9061	17.3494	35.4176	20.986		7.0879	34.01	42.116	115.526	52.5085		9.0938	35.2137	34.3443	122.944	40.584
7.4105	0	0	2.96831	35.4		7.9735	76.0978	15.0365	34.5812	23.9647		7.0981	34.0371	41.679	136.255	60.5796		9.107	34.7738	33.7108	123.171	39.87
7.4212	0	0	0.205822	36.8783		7.985	75.2882	14.1224	33.2953	28.7469		7.1084	33.6436	41.487	131.223	41.6362		9.1201	33.5229	32.2745	123.606	39.022
7.4319	0	0	0	15.62		7.9965	74.0196	13.4341	33.3388	33.8518		7.1186	33.6843	41.535	118.769	27.9266		9.1333	29.646	31.4475	123.748	37.651
7.4426	0	0	0	9.10957		8.008	72.4004	13.2306	36.7929	38.0366		7.1289	35.3174	41.699	109.137	37.8926		9.1464	24.9792	29.734	124.709	37.17
7.4533	0	0	0	12.5352		8.0196	70.8976	13.8282	45.3741	40.4892		7.1391	37.9409	41.83	110.818	50.823		9.1596	21.0414	28.3058	126.41	37
7.464	0	0	0	0.31		8.0311	69.3453	14.2282	57.64	41.1532		7.1494	41.2416	40.99	123.206	27.9602		9.1728	18.089	27.4563	127.846	34.997
7.4748	0	0	0	13.0852		8.0426	67.896	14.9553	71.9741	39.813		7.1597	44.2149	39.865	83.705	38.7604		9.1859	14.8132	26.8583	129.269	33.901
7.4855	0	0	0	11.6765		8.0541	67.152	13.9788	82.4318	37.02		7.1699	46.8849	38.357	68.235	30.5955		9.1991	11.9267	25.6427	130.254	32.683
7.4962	0	0	0	68.2739		8.0657	66.1497	14.0529	88.4165	34.8685		7.1802	48.4798	36.542	90.707	29.1801		9.2122	9.6151	24.0773	130.175	30.061
7.5069	0	0	0	51.6296		8.0772	65.7857	14.2365	87.6224	32.0239		7.1904	49.2594	34.007	107.611	52.2935		9.2254	7.453	22.9165	129.38	25.85
7.5176	0	0	0	22.2413		8.0887	66.9887	16.0035	83.5565	30.8947		7.2007	47.7219	31.592	110.101	31.3384		9.2386	5.0524	22.209	127.434	22.446
7.5283	0	0	0	8.82435		8.1002	68.9733	18.3094	78.2306	31.5249		7.2109	44.1393	29.956	104.961	16.198		9.2517	3.1196	21.403	124.821	20.665
7.539	0	0	0	2.62565		8.1118	71.7059	19.7812	75.4871	32.6241		7.2212	38.414	29.063	102.757	12.9993		9.2649	2.1335	20.3462	121.927	20.133
7.5497	0	0	0	9.86087		8.1233	75.3565	21.4024	76.4824	36.2444		7.2315	31.4306	29.501	96.828	24.9924		9.278	2.3394	19.1883	119.041	20.41
7.5604	0	0	0	28.8691		8.1348	79.7591	22.3647	81.9294	40.2069		7.2417	23.4779	29.965	73.154	26.2284		9.2912	3.2795	18.2754	116.998	20.147
7.5711	0	0	0	4.61174		8.1463	84.5097	22.7447	90.9706	42.3603		7.252	17.696	29.853	63.668	8.2238		9.3044	4.011	17.6261	115.93	19.308
7.5818	0	0	0	23.53		8.1578	89.2188	22.7447	101.307	43.6217		7.2622	12.808	28.627	60.048	0.2615		9.3175	4.321	17.3087	115.667	19
7.5926	0	0	0	59.8322		8.1694	93.7165	22.7588	111.733	42.7992		7.2725	9.7929	25.635	52.652	5.4096		9.3307	3.5749	16.6657	115.667	19
7.6033	0	0	0	19.7857		8.1809	97.3136	23.54	121.245	40.2069		7.2827	6.5806	23.284	48.725	1.1097		9.3438	1.9393	15.5201	115.667	19.727
7.614	0	0	0.316434	21.9296		8.1924	99.3664	24.3047	128.428	36.0165		7.293	3.2065	21.909	54.594	4.1928		9.357	0.4436	13.7392	115.77	21
7.6247	0	0	0.28423	25.4961		8.2039	100.327	24.9753	134.766	30.7493		7.3033	0	21.431	56.113	8.6463		9.3702	0	11.8377	115.559	21
7.6354	0	0	0	7.03913		8.2155	100.808	26.5729	141.147	26.7202		7.3135	0	22.035	76.039	1.0715		9.3833	0	10.298	115.472	21
7.6461	0	0	0	12.383		8.227	101.346	28.1459	148.247	23.8709		7.3238	0	22.923	61.968	6.9361		9.3965	0	8.8473	115.787	20.974
7.6568	0	0	0	15.3178		8.2385	101.588	29.9694	153.779	22.6751		7.334	0	24.036	54.106	8.541		9.4096	0	7.0422	116.575	21.554
7.6675	0	0	0	9.84304		8.25	101.904	30.9494	157.592	22.5091		7.3443	0	24.571	65.255	4.261		9.4228	0	5.8738	117	22.268
7.6782	0	0	0	41.7474		8.2615	102.293	31.3671	156.368	22.6639		7.3545	0	25.263	70.311	2.7248		9.436	0	5.3333	116.859	23.194
7.6889	0	0	0	53.0187		8.2731	102.933	31.12	150.899	23.7696		7.3648	0	26.424	48.772	1.5866		9.4491	0	5.3333	115.539	25.493
7.6996	0	0	0	8.48522		8.2846	102.921	30.4659	143.044	25.681		7.3751	0	28.023	59.87	16.9576		9.4623	0	5.4152	112.812	26.069
7.7103	0	0	0	4.69652		8.2961	102.482	28.6188	136.505	27.281		7.3853	0	29.583	75.636	8.5251		9.4754	0	5.3333	108.393	24.749
7.7211	0	0	0	29.1517		8.3076	100.23	26.8929	132.478	28.2452		7.3956	0	30.597	44.796	10.4018		9.4886	0	5.3154	104.29	25.172
7.7318	0	0	0	34.703		8.3192	96.5147	23.8753	134.4	28.1795		7.4058	0	30.901	53.465	15.1565		9.5018	0	4.7647	100.949	24
7.7425	0	0	0	49.1691		8.3307	91.3733	20.8671	138.904	28.8736		7.4161	0	30.664	41.672	24.5218		9.5149	0	4.6083	97.888	23.737
7.7532	0	0	0	6.35217		8.3422	86.4247	19.4824	141.8	28.9777		7.4263	0	29.797	42.953	0.4781		9.5281	0	3.8109	97.149	23.02
7.7639	0	0	0	2.0113		8.3537	81.6982	18.9929	142.508	29.0743		7.4366	0	29.182	60.294	3.1611		9.5412	0	3.3543	96.723	22.306
7.7746	0	0	0	0.469565		8.3652	78.5414	18.5635	140.132	28.8689		7.4469	0	28.764	52.528	13.0711		9.5544	0	3.3333	97.207	21.592
7.7853	0	0	0	5.49304		8.3768	76.8606	17.9553	135.396	27.7847		7.4571	0	28.973	57.784	0.1021		9.5676	0.0272	3.3333	97.223	20.918
7.796	0	0	0	61.0852		8.3883	76.1982	17.1012	130.105	25.2018		7.4674	0	30.231	44.178	9.7117		9.5807	0.0296	3.7374	97.93	20.442
7.8067	0	0	0	32.6974		8.3998	76.4725	16.7176	124.564	21.7616		7.4776	0	31.991	41.19	29.4616		9.5939	0	3.935	98.182	19.966
7.8174	0	0	0	1.13565		8.4113	76.8914	16.12	118.736	16.9531		7.4879	0	34.308	46.066	25.2053		9.607	0	4.5216	98.195	19.49
7.8281	0	0	0	7.31391		8.4229	76.5796	15.6812	111.205	11.6822		7.4981	0	36.115	40.367	31.9534		9.6202	1.496	5.1653	97.394	20.51
7.8389	0	0	0	3.32435		8.4344	75.3003	16.0671	104.039	5.72763		7.5084	0	37.267	55.221	24.8951		9.6334	3.1678	5.3333	96.353	20.538
7.8496	0	0	0	34.1039		8.4459	73.3318	15.9918	96.0741	2.28186		7.5187	0	38.206	47.652	23.0262		9.6465	5.1856	5.5507	95.501	20.062
7.8603	0	0	0	20.3057		8.4574	70.5497	16.5365	86.38	0.377028		7.5289	0	38.902	18.946	25.6687		9.6597	6.3946	5.4907	95.049	19.586
7.871	0	0	0	15.2517		8.4689	67.6966	16.3482	75.3765	0		7.5392	0	39.692	2.903	13.6259		9.6728	7.1867	5.31	94.351	19.11
7.8817	0	0	0	42.0291		8.4805	65.0376	15.1447	64.5353	0		7.5494	0	40.006	15.442	27.5342		9.686	7.6123	5.3333	92.893	18.857
7.8924	0	0	0	44.4357		8.492	61.8206	13.0741	55.1035	0		7.5597	0	40.608	16.193	46.2412		9.6992	7.8024	4.9474	91.416	19
7.9031	0	0	0	32.8722		8.5035	58.6946	10.1847	50.3906	0		7.5699	0	41.41	21.791	35.9362		9.7123	7.7053	4.6667	89.866	17.9
7.9138	0	0	0	31.897		8.515	55.5592	7.07176	50.4082	0		7.5802	0	43.24	25.793	19.3978		9.7255	7.5963	4.6667	89.274	17
7.9245	0	0	0	0		8.5266	53.0942	3.95765	54.6294	0.046894		7.5905	0	45.877	3.913	15.6118		9.7386	8.4409	4.5766	89.59	16.149
7.9352	0	0	0	8.98217		8.5381	51.8363	1.78588	61.8953	0.984774		7.6007	0	49.568	17.762	9.7385		9.7518	9.9701	4.4179	90.408	16.326
7.9459	0	0	0	51.35		8.5496	51.6209	0.170588	69.8506	1.77259		7.611	0	53.495	8.731	16.0273		9.765	11.3164	4.4359	90.876	17
7.9567	0	0	0	53.1035		8.5611	51.8029	0.478824	79.5176	2.87835		7.6212	0	56.795	5.458	30.5928		9.7781	12.8114	4.7073	90.25	17.809
7.9674	0	0	0	15.4126		8.5726	51.657	0.168235	89.3376	4.08728		7.6315	0	59.38	2.368	20.1153		9.7913	13.5659	4.8952	89.423	19
7.9781	0	0	0	18.3574		8.5842	50.632	0.609412	98.7788	6.04182		7.6417	0	61.161	0	21.8981		9.8044	13.8138	4.9607	87.958	19.693
7.9888	0	0	0	27.6583		8.5957	48.523	2.19294	106.949	7.39049		7.652	0	62.727	0.039	17.1504		9.8176	13.8775	4.6667	86.373	21
7.9995	0	0.0864304	0	49.3004		8.6072	45.5749	4.11647	112.939	8.61818		7.6623	0	65.549	1.647	6.5005		9.8308	14.3247	4.6667	84.684	21
8.0102	0	1.75417	0	61.4504		8.6187	42.2294	5.46353	115.389	10.1957		7.6725	0	68.905	1.295	1.0309		9.8439	14.1571	4.8657	83.462	21
8.0209	0	3.1468	0	6.77957		8.6303	39.5825	6.18706	115.352	11.7723		7.6828	0	73.083	0	6.5077		9.8571	14.9557	5.6291	81.429	20.207
8.0316	0	5.59972	0	61.1552		8.6418	38.0824	5.94588	113.161	12.6623		7.693	0	77.657	0	8.532		9.8702	15.4596	6.1382	78.877	17.226
8.0423	0	6.87548	0	49.7996		8.6533	37.4159	5.31765	108.511	14.449		7.7033	0	81.642	0	12.3069		9.8834	16.6541	7.0045	75.457	13.776
8.053	0	7.01669	0	48.5522		8.6648	37.8696	4.50118	102.3	16.7374		7.7136	0	85.738	0	3.3964		9.8966	18.0739	7.3235	71.976	10.263
8.0637	0	5.31851	0	32.5039		8.6763	38.9468	4.78118	94.7082	20.9757		7.7238	0	89.717	0	1.9533		9.9097	19.6242	7.5448	67.962	6.231
8.0744	0	2.62456	0	21.1317		8.6879	38.449	6.19647	90.26	25.1098		7.7341	0	93.385	0	7.8478		9.9229	21.7183	8	64.669	4.935
8.0852	0	1.00065	0	18.4522		8.6994	38.3942	9.59882	86.3024	27.2726		7.7443	0	96.478	0	6.7874		9.9361	23.2485	8	62.696	5.332
8.0959	0	1.90877	0	10.8491		8.7109	38.2791	11.58	85.7671	28.5988		7.7546	0	98.94	0	0.7742		9.9492	25.3292	8.0336	62.517	4
8.1066	0	4.44204	0	0		8.7224	39.4005	12.8635	84.7553	29.7055		7.7648	0	101.452	0	3.0937		9.9624	27.0262	9.3302	62.909	4.725
8.1173	0	6.6454	1.04871	20.3274		8.734	42.1411	12.0906	82.0388	29.0836		7.7751	0	103.495	0	12.8372		9.9755	27.5056	9.3333	63.768	6.802
8.128	0	7.30398	4.26765	9.78696e-10		8.7455	45.963	9.78824	79.0412	26.7971		7.7854	0	105.31	0	8.3859		9.9887	27.5526	9.7452	64.42	7.959
8.1387	0	5.68858	7.27517	9.64348		8.757	49.999	7.17765	75.4435	23.1759		7.7956	0	106.398	0	4.097		10.0019	27.0411	9.9303	63.841	10.446
8.1494	0	4.36535	4.48888	3.7313		8.7685	53.3525	4.79176	72.9565	19.1656		7.8059	0	107.838	0	12.062		10.015	26.1832	9.2449	63.348	13.062
8.1601	0	3.06524	0.866692	6.83348		8.78	55.6636	2.78235	71.8671	15.8014		7.8161	0	109.736	0	21.8674		10.0282	26.4991	8.1237	61.88	13.11
8.1708	0	1.06151	0	15.7961		8.7916	57.0968	1.99765	72.46	12.4513		7.8264	0	110.336	0	12.9442		10.0413	27.1768	7.4512	60.029	13
8.1815	0	0	0	3.8413		8.8031	57.1062	2.80588	74.8965	8.77293		7.8366	0	111.669	0	2.708		10.0545	27.1595	7.3333	57.445	13
8.1922	0	0	0	0.20087		8.8146	57.9158	2.91412	78.2306	7.00971		7.8469	0	113.764	0	15.3917		10.0677	26.0751	7.2192	55.025	13
8.203	0	0	0	0		8.8261	59.4614	3.19647	79.6576	5.20711		7.8572	0	115.901	0	26.2445		10.0808	24.1317	6.9018	52.9	14.472
8.2137	0	0	0	0		8.8377	61.0806	4.47765	81.9529	4.80382		7.8674	0	117.173	0	35.4811		10.094	20.6973	6.5844	51.624	16.414
8.2244	0	0	0	0		8.8492	63.84	5.20824	84.4847	4.6894		7.8777	0	118.793	0	16.6047		10.1071	16.5693	6.9899	51.69	19.44
8.2351	0	0	0	0		8.8607	66.06	5.91882	88.9576	4.79819		7.8879	0	121.655	0	13.2591		10.1203	11.4979	7.2742	52	21.073
8.2458	0	0	0.490052	0		8.8722	67.7381	7.08706	96.5812	6.23221		7.8982	0	124.08	0	21.2234		10.1335	7.7049	6.9657	53.012	23.174
8.2565	0	0	6.87053	0		8.8837	68.8488	7.95059	108.047	8.21489		7.9084	0	126.604	0	21.1887		10.1466	5.7059	6.446	54.305	24
8.2672	0	0	12.5089	0		8.8953	68.6227	8.58706	122.654	9.5026		7.9187	0	128.307	0	15.1685		10.1598	5.3176	5.6439	55.207	25.123
8.2779	0	0	16.4377	0		8.9068	67.8612	8.95059	138.682	10.8681		7.929	0	129.053	0	31.1595		10.1729	6.6761	5.3365	55.695	27.065
8.2886	0	0	20.5598	0		8.9183	66.4093	9.32353	152.207	12.1943		7.9392	0	127.903	0	6.6987		10.1861	8.8395	5.1815	56.259	29.511
8.2993	0	0	26.4712	0		8.9298	65.6024	9.04588	159.369	13.4417		7.9495	0	127.007	0	42.0888		10.1993	11.021	5.1701	55.723	32.17
8.31	0	0	31.1953	0		8.9414	65.9944	10.5494	158.296	14.3402		7.9597	0	125.648	0	43.3182		10.2124	12.5436	5.3333	53.676	34.776
8.3208	0	0	37.5814	0		8.9529	67.3728	12.7694	151.725	15.0192		7.97	0	124.957	0	39.8916		10.2256	12.3618	5.3333	50.929	37.682
8.3315	0	0	43.8176	0		8.9644	69.273	15.6071	142.165	14.9629		7.9802	0	125.667	0	27.1327		10.2387	10.9186	5.3333	48.301	41.627
8.3422	0	0	48.5795	0		8.9759	72.4593	18.5588	133.135	15.0061		7.9905	0	127.082	0	40.3801		10.2519	9.2139	5.3333	46.428	45.702
8.3529	0.359157	0	52.4678	0		8.9875	75.865	20.8424	125.841	14.9282		8.0008	0	129.015	0	54.3921		10.2651	7.1008	5.3333	46.363	48.739
8.3636	0.132762	0	54.4	0		8.999	79.4607	22.3	120.052	16.8293		8.011	0	129.862	0	53.8184		10.2782	4.5876	5.3545	48.063	50.788
8.3743	0.887411	0	57.9395	0		9.0105	83.0725	23.2765	116.193	19.9993		8.0213	0	130.601	0	37.52		10.2914	1.6742	5.4902	50.899	51.264
8.385	0.705736	0	59.0149	0		9.022	86.5746	24.2918	113.009	23.764		8.0315	0.29	131.412	0	30.3515		10.3045	0.187	6.0163	53.686	51.561
8.3957	0.489124	0	58.6886	0		9.0335	89.6725	25.5306	110.882	26.9509		8.0418	1.3829	132.283	0	39.6102		10.3177	0	6.6952	55.191	50.833
8.4064	0.269717	0	58.5304	0.0947826		9.0451	92.0906	28.4141	112.589	29.1802		8.052	1.9028	131.919	0	25.0283		10.3309	0	7.3522	54.195	51.003
8.4171	0.0740673	0	59.3103	2.4		9.0566	95.2688	31.5424	119.772	30.7512		8.0623	0.2286	130.446	0	44.7897		10.344	0	7.4365	51.587	53.646
8.4278	0	0	59.96	0.406522		9.0681	99.1201	34.6776	130.854	32.5379		8.0726	0	129.604	0	32.4644		10.3572	0	8.1676	48.998	56.41
8.4385	0	0	61.5981	0		9.0796	103.571	36.5271	144.326	34.1501		8.0828	0	127.959	0	20.4606		10.3703	0	9.4338	46.638	59.006
8.4493	0	0	65.0187	0		9.0912	108.948	39.0365	157.676	37.0219		8.0931	0	125.913	0	49.994		10.3835	0	10.6131	46.649	61.126
8.46	0	0	68.7319	2.36087		9.1027	114.52	42.0318	168.205	41.4102		8.1033	0	125.231	0	58.4336		10.3967	0	12.0748	48.819	64.329
8.4707	0	0	67.994	0.277826		9.1142	119.98	46.1247	174.413	45.7967		8.1136	0	124.299	0	37.1774		10.4098	0	13.2247	52.096	67.699
8.4814	0	0	65.3953	0		9.1257	124.526	50.6141	176.405	50.6267		8.1238	0	124.087	0	33.2957		10.423	0	15.0141	55.967	74.453
8.4921	0	0	61.923	0		9.1372	127.099	54.26	175.451	53.491		8.1341	0	124.057	0	42.9611		10.4361	0	16.6266	59.046	82.41
8.5028	0	0	54.5148	2.98087		9.1488	127.687	56.6365	172.308	56.5401		8.1444	0	123.407	0	34.2269		10.4493	0	17.924	60.576	88.585
8.5135	0	0	46.3505	0		9.1603	126.722	57.88	168.772	59.3603		8.1546	0	123.668	0	41.6564		10.4625	0	20.7318	60.087	94.383
8.5242	0	0	37.3182	0.0626087		9.1718	124.235	57.4271	166.265	61.569		8.1649	0	124.225	0	32.2561		10.4756	0	22.4378	57.428	98.117
8.5349	0	0	32.0088	9.41304		9.1833	121.869	56.1859	166.672	61.9001		8.1751	0	124.836	0	35.0158		10.4888	0	24.8317	53.856	101.82
8.5456	0	0	27.2721	5.61087		9.1949	119.277	55.0753	171.869	61.101		8.1854	0	124.674	0	30.6448		10.5019	0	27.0117	50.605	103.779
8.5563	0	0	25.8593	0		9.2064	117.277	53.1153	177.394	57.4667		8.1956	0	124.35	0	28.4569		10.5151	0	29.006	46.39	105.836
8.5671	0	0	26.9473	0		9.2179	115.477	50.4224	181.444	52.736		8.2059	0	123.319	0	17.8653		10.5283	0	30.5246	43.187	106.685
8.5778	0	0	32.223	0		9.2294	113.661	48.0082	182.522	48.1911		8.2162	0	122.826	0	24.3305		10.5414	0	31.9535	41.174	107.719
8.5885	0	0	37.1865	0		9.2409	111.33	46.3459	179.931	44.6037		8.2264	0	122.936	0	37.0158		10.5546	0	33.3933	39.778	109.379
8.5992	0	0	40.4391	0		9.2525	108.429	45.1	173.855	42.2665		8.2367	0	123.756	0	39.489		10.5677	0	34.2608	39.657	111.635
8.6099	0	0	43.3906	0		9.264	105.162	44.7106	166.507	40.99		8.2469	0	125.581	0	31.7051		10.5809	0	34.205	40.331	112.693
8.6206	0	0	46.0495	0		9.2755	100.43	45.6306	159.164	40.1131		8.2572	0	127.729	0	33.7292		10.5941	0	34.2865	40.667	113.538
8.6313	0	0	46.7496	0.858261		9.287	95.4776	46.9424	152.885	39.8758		8.2674	0	129.581	0	18.0843		10.6072	0	34.8149	40.225	114.769
8.642	0	0	41.0019	8.07652		9.2986	91.1391	47.2682	148.494	38.9633		8.2777	0	130.62	0	8.0406		10.6204	0	36.0262	38.578	115.924
8.6527	0	0	38.5909	0.584348		9.3101	87.4056	47.1012	144.346	39.752		8.288	0	130.513	0	18.7238		10.6335	0	38.8896	35.486	117.72
8.6634	0	0	38.3263	0		9.3216	84.5592	46.9859	139.405	41.1073		8.2982	0	130.193	0	20.8381		10.6467	0	42.0245	31.761	119.973
8.6741	0	0	40.7695	0		9.3331	81.3824	45.7541	132.561	43.0187		8.3085	0	129.201	0	16.6818		10.6599	0	44.8292	28.645	121.914
8.6849	0	0	42.1991	2.63		9.3446	77.9432	44.2494	126.539	45.8501		8.3187	0	127.224	0	14.7735		10.673	0	46.6897	26.809	124.358
8.6956	0	0	43.1526	0		9.3562	73.3157	42.1988	123.901	48.63		8.329	0	123.561	0	4.205		10.6862	0	46.0503	25.831	126.78
8.7063	0	0	46.758	0		9.3677	67.6993	40.3	125.378	50.26		8.3393	0	121.264	0	18.0273		10.6994	0	44.5137	25.347	128.572
8.717	0	0	49.0192	13.7765		9.3792	61.5235	38.1871	129.435	51.1022		8.3495	0	118.434	0	12.5068		10.7125	0	43.4337	25.835	130.6
8.7277	0	0	49.8005	2.57783		9.3907	55.966	35.6647	132.744	50.381		8.3598	0	118.243	0	33.5208		10.7257	0	43.0898	26.853	133.588
8.7384	0.13975	0	49.5232	0		9.4023	50.8635	32.5718	134.666	48.3589		8.37	0	118.723	0	20.7841		10.7388	0	42.8588	28.117	135.635
8.7491	0.0670799	0	44.7235	0.0582609		9.4138	46.2815	30.5906	133.885	46.2009		8.3803	0	119.886	0	2.3664		10.752	0	43.531	29.374	137.388
8.7598	0.338194	0	37.0941	0.693913		9.4253	43.1113	29.8859	132.785	44.0972		8.3905	0	122.716	0	11.6782		10.7652	0	44.9895	29.8	138.304
8.7705	1.18368	0	30.3398	0		9.4368	40.1004	30.9447	132.432	44.1394		8.4008	0	124.608	0	13.7008		10.7783	0	46.5113	29.706	139.184
8.7812	2.10184	0	29.4073	0		9.4483	38.7675	34.4306	135.055	44.9985		8.4111	0	126.39	0	7.0743		10.7915	0	47.2294	28.543	140
8.7919	3.38893	0	33.8584	5.17174		9.4599	39.2305	37.4671	137.911	46.1043		8.4213	0	127.829	0	0.2769		10.8046	0	48.1629	27.204	140.275
8.8026	5.14419	0	41.1644	1.78		9.4714	41.1375	40.5247	136.147	47.4192		8.4316	0	128.654	0	11.0929		10.8178	0	48.6138	26.206	142.217
8.8134	8.16837	0	53.6789	0		9.4829	44.0266	42.9976	129.139	49.7601		8.4418	0	128.53	0	6.6626		10.831	0	49.0306	26.053	144.238
8.8241	10.491	0	62.1232	0		9.4944	47.4952	43.2365	117.245	51.0544		8.4521	0	128.283	0	6.2064		10.8441	0	49.6434	26.753	147.188
8.8348	12.4028	0	66.7871	0		9.506	50.8621	41.7271	103.545	51.6865		8.4623	0	127.929	0	3.0722		10.8573	0	49.6167	26.906	150.324
8.8455	14.0798	0	68.7935	2.35609		9.5175	53.5466	40.3988	91.7812	51.6875		8.4726	0	127.681	0	2.7721		10.8704	0	48.9568	26.67	152.975
8.8562	16.6833	0	66.7451	0		9.529	55.9152	38.8012	86.2035	51.5459		8.4829	0	127.9	0	4.3955		10.8836	0	48.1961	25.823	156.852
8.8669	17.3024	0	59.8731	9.1087e-11		9.5405	58.431	38.6576	85.2094	50.457		8.4931	0	129.09	0	2.2864		10.8968	0	47.5867	23.567	157.934
8.8776	18.2932	0	53.8749	13.9391		9.552	61.9839	38.8635	85.2929	49.6682		8.5034	0	130.018	0	11.1928		10.9099	0	47.5603	21.133	158.905
8.8883	19.189	0	51.041	27.2557		9.5636	65.4899	39.8588	86.8165	48.9282		8.5136	0	131.244	0	4.4311		10.9231	0	48.4106	18.702	160.752
8.899	20.8059	0	51.328	14.7752		9.5751	69.4122	41.3541	83.4682	47.8244		8.5239	0	132.101	0	0.8029		10.9362	0	49.6036	17.401	161
8.9097	22.8519	0	55.1224	0		9.5866	72.7216	42.7741	78.3765	45.2686		8.5341	0	132.803	0	0.7211		10.9494	0	51.1343	16.814	161
8.9204	24.8936	0	59.6239	0		9.5981	75.034	44.3965	71.9576	43.2137		8.5444	0	132.721	0	0		10.9626	0	52.8888	16.847	159.85
8.9312	26.8767	0	63.8202	0		9.6097	76.1875	46.2306	64.3612	41.1391		8.5547	0	132.32	0	0		10.9757	0	54.9462	17.264	158.872
8.9419	29.7471	0	60.2176	14.7587		9.6212	76.7616	46.9776	56.6388	39.6263		8.5649	0	131.116	0	0		10.9889	0	56.6368	17.786	158.016
8.9526	33.5777	0	55.1504	20.0522		9.6327	76.7174	46.6412	50.9776	39.6179		8.5752	0	130.694	0	0		11.002	0	57.7811	18.458	157.985
8.9633	36.0512	0	54.6058	8.26609		9.6442	75.4475	45.0388	47.7906	40.0625		8.5854	0	130.351	0	0		11.0152	0	59.6397	19.015	159.192
8.974	36.1826	0	54.8256	1.91609		9.6557	73.2542	40.6518	48.7941	40.8934		8.5957	0	130.59	0	0		11.0284	0	59.614	19.589	159.922
8.9847	36.8464	0	54.6632	2.18261		9.6673	68.9666	35.1635	54.0659	39.7333		8.6059	0	131.273	0	0		11.0415	0	59.4548	20.065	160.398
8.9954	37.5256	0	59.5539	7.23261		9.6788	63.3502	30.0741	60.0435	38.9567		8.6162	0	131.653	0	0		11.0547	0	58.711	19.785	160.874
9.0061	39.6358	0	65.9988	38.5626		9.6903	58.5099	25.48	65.68	39.5907		8.6265	0	131.667	0	0		11.0678	0	57.7905	19.131	161.175
9.0168	42.0703	0	74.2149	18.0013		9.7018	54.3856	22.6988	67.1024	40.3232		8.6367	0	131.302	0	0		11.081	0	57.4022	18.385	161.195
9.0275	44.7465	0	81.0546	0.563478		9.7134	51.732	22.9706	63.8494	41.851		8.647	0	130.596	0	0		11.0942	0	56.8546	17.985	161.498
9.0382	47.0803	0	88.5888	13.2004		9.7249	49.8197	24.5176	57.8365	45.2208		8.6572	0	130.516	0	0		11.1073	0	57.0033	17.648	162.104
9.049	48.3911	0	90.2634	68.9448		9.7364	47.7147	26.34	49.7224	49.6429		8.6675	0	130.458	0	0		11.1205	0	57.8424	17.418	162.88
9.0597	48.447	0	86.8274	60.1278		9.7479	44.9259	27.9624	41.3271	54.3773		8.6777	0	131.482	0	0		11.1336	0	58.8945	17.751	165.082
9.0704	48.5407	0	86.8722	30.683		9.7595	41.6754	28.7106	33.7694	59.1446		8.688	0	132.112	0	0		11.1468	0	60.4032	18	166.778
9.0811	47.8741	0	89.2735	32.2874		9.771	38.0636	29.1541	25.2929	64.8666		8.6983	0	133.236	0	0		11.16	0	62.4338	18.235	167.623
9.0918	45.6241	0	89.7005	14.4665		9.7825	34.5522	28.4576	16.6188	69.39		8.7085	0	134.06	0	0		11.1731	0	64.6618	18.398	168.84
9.1025	45.1461	0	88.8744	84.6983		9.794	32.0618	27.1224	7.57412	73.239		8.7188	0	133.588	0	0		11.1863	0	65.9681	17.788	170.529
9.1132	43.7445	0	90.2102	34.9896		9.8055	29.6343	25.0918	0.94	76.123		8.729	0	134.371	0	0		11.1994	0	66.3458	17.63	171.71
9.1239	41.1437	0	89.8811	8.17217		9.8171	27.9228	22.8306	0	76.9352		8.7393	0	134.621	0	0		11.2126	0	66.3287	17.346	172.394
9.1346	37.9644	0	88.7876	11.8796		9.8286	26.9941	21.6847	0	76.9061		8.7495	0	134.645	0	0		11.2258	0	66.331	16.487	172.975
9.1453	33.1724	0	84.6642	19.0352		9.8401	27.3433	21.2094	0	77.4754		8.7598	0	133.88	0	0		11.2389	0	66.2404	15.49	173
9.156	26.6237	0	82.2153	29.5522		9.8516	28.1516	22.0035	0	78.2276		8.7701	0	132.086	0	0		11.2521	0	65.8614	14.219	173.074
9.1667	18.1521	0	76.3683	22.0696		9.8632	29.3212	24.0894	0	79.7104		8.7803	0	130.718	0	0		11.2652	0	65.5507	13.176	173.255
9.1775	10.0508	0	72.0614	41.2952		9.8747	31.3499	26.9035	0.34	81.4952		8.7906	0	127.918	0	0		11.2784	0	66.6247	12.7	173.02
9.1882	2.68878	0	66.2116	40.497		9.8862	33.954	29.4235	2.70118	82.57		8.8008	0	126.085	0	0		11.2916	0	67.4556	12.487	172.827
9.1989	0	0	58.7404	28.7213		9.8977	36.4163	31.1341	6.39529	84.5817		8.8111	0	124.857	0	0		11.3047	0	69.1715	11.99	173.096
9.2096	0	0	50.8072	13.9852		9.9092	39.6762	32.2412	7.46706	85.4418		8.8213	0	124.427	0	0		11.3179	0	70.1236	11.532	173.305
9.2203	0	0	39.2658	34.3852		9.9208	43.6626	32.9	4.61294	87.1712		8.8316	0	124.715	0	0		11.331	0	71.0757	10.726	173.19
9.231	0	0	28.0156	60.4522		9.9323	47.969	34.86	0.474118	87.5933		8.8419	0	125.274	0	0		11.3442	0	70.7604	10.667	173.772
9.2417	0	0	18.0423	41.6117		9.9438	53.679	38.0765	0	88.1279		8.8521	0	125.354	0	0		11.3574	0	70.5322	10.667	175.799
9.2524	0	0	10.7895	27.3552		9.9553	60.2148	42.7141	0	89.952		8.8624	0	125.67	0	0		11.3705	0	70.4739	11.051	177.775
9.2631	0	0	3.82101	61.9709		9.9669	66.9446	48.0894	0	92.0566		8.8726	0.7273	125.235	0	0		11.3837	0	71.0338	11.767	178.859
9.2738	0	0	5.45498	11.0409		9.9784	73.1819	53.6859	0	93.8892		8.8829	4.0794	123.61	0	0		11.3968	0	71.6685	12.651	179.83
9.2845	0	0	5.32056	28.2922		9.9899	78.4089	59.2953	0.858824	96.4318		8.8931	6.247	122.087	0	0		11.41	0	72.1091	13.297	180.8
9.2953	0	0	4.00162	53.9091		10.0014	82.7112	64.5918	5.49529	99.7322		8.9034	7.3725	119.447	0	0		11.4232	0	72.5368	13.87	182.543
9.306	0	0	0.428445	46.737		10.0129	86.1102	69.2494	14.5235	101.916		8.9137	9.9294	117.156	0	0		11.4363	0	71.5282	13.515	183
9.3167	0	0	0	3.83		10.0245	88.8187	73.6647	26.1353	102.645		8.9239	12.7958	115.427	0	0		11.4495	0	70.5378	12.382	183.658
9.3274	0	0	0	43.33		10.036	91.5981	77.0565	38.1541	103.118		8.9342	16.8397	113.409	0	0		11.4627	0	70.1754	11.088	183.684
9.3381	0	0	0	32.5143		10.0475	94.3414	78.0976	49.3541	103.889		8.9444	21.1016	111.538	0	0		11.4758	0	70.2461	9.793	183.154
9.3488	0	0	0	33.753		10.059	97.8903	78.4576	58.0929	104.79		8.9547	24.3598	111.634	0	0		11.489	0	69.9434	8.081	183
9.3595	0	0	0	21.67		10.0706	102.214	78.5753	65.1706	105.285		8.965	24.3085	111.599	0	0		11.5021	0	70.0995	6.955	181.782
9.3702	0	0	0	46.9852		10.0821	106.226	78.3541	70.3141	105.92		8.9752	20.8319	112.047	0	0		11.5153	0	70.4128	6.744	181
9.3809	0	0	0	50.353		10.0936	109.863	78.8706	75.5059	107.011		8.9855	13.6971	114.253	0	0		11.5285	0	70.5006	6.667	181
9.3916	0	0	0.00840089	0.941739		10.1051	112.932	80.1118	80.5059	109.296		8.9957	5.5481	115.928	0	0		11.5416	0	70.8212	6.58	181
9.4023	0	0	0	2.64826		10.1166	115.603	82.3035	86.1706	112.634		9.006	0.8849	118.05	0	0		11.5548	0	71.2972	6.655	181
9.4131	0	0	0	8.11565		10.1282	117.971	85.6035	92.8435	116.888		9.0162	0	119.13	0	0		11.5679	0	72.221	6.813	181.199
9.4238	0	0	0	25.4283		10.1397	120.336	88.8012	100.578	120.923		9.0265	0	119.923	0	0		11.5811	0	73.9138	6.69	181.916
9.4345	0	0	0	82.0461		10.1512	123.307	91.0988	109.615	124.458		9.0368	0.1261	118.789	0	0		11.5943	0	76.2295	6.464	182.666
9.4452	0	0	0	46.6013		10.1627	126.993	92.1824	119.604	128.623		9.047	0.8044	117.752	0	0		11.6074	0	78.4179	6.38	183.462
9.4559	0	0	0	43.6343		10.1743	130.925	91.4835	129.124	131.156		9.0573	1.4184	114.957	0	0		11.6206	0	79.926	5.891	183.172
9.4666	0	0	0	26.3796		10.1858	134.469	90.9882	136.68	133.207		9.0675	2.5434	113.799	0	0		11.6337	0	80.5908	5.319	183.41
9.4773	0	0	0	21.7435		10.1973	137.599	90.9765	141.636	133.853		9.0778	0.7982	112.622	0	0		11.6469	0	79.9026	4.602	183.648
9.488	0	0	0	27.603		10.2088	139.131	93.1976	142.962	133.663		9.088	0	111.979	0	0		11.6601	0	77.5161	4.444	183.666
9.4987	0	0	0	0.605217		10.2203	140.256	96.1518	145.358	131.629		9.0983	0	111.339	0	0		11.6732	0	74.7683	4.083	183.097
9.5094	0	0	0	12.873		10.2319	140.944	99.7082	149.287	128.687		9.1086	0	110.97	0	0		11.6864	0	71.6995	4.368	182.757
9.5201	0	0	0	18.0404		10.2434	141.35	101.925	155.189	125.648		9.1188	0	110.763	0	0		11.6995	0	68.1063	5.174	182.007
9.5308	0	0	0.110612	11.5583		10.2549	142.243	102.454	162.438	123.428		9.1291	0	109.868	0	0		11.7127	0	65.2168	6.068	180.868
9.5416	0	0	1.66618	11.7765		10.2664	144.58	101.755	169.832	123.612		9.1393	0	108.516	2.228	0		11.7259	0	62.8277	7.59	179.889
9.5523	0	0	9.82344	19.087		10.278	147.591	102.218	174.853	124.113		9.1496	0	107.141	0.439	0		11.739	0	62.9048	9.641	178.589
9.563	0	0	12.8828	17.3965		10.2895	151.177	103.446	177.08	125.496		9.1598	2.4648	105.746	0	0		11.7522	0	64.2257	11.095	176.896
9.5737	0	0	15.6943	22.203		10.301	154.873	107.438	177.964	126.985		9.1701	11.6627	104.57	0.002	0		11.7653	0	66.4267	12.537	176.448
9.5844	0	0	15.3568	22.263		10.3125	158.109	112.698	178.989	127.393		9.1804	18.971	102.438	1.676	0		11.7785	0	69.354	13.306	177.917
9.5951	0	0	14.4621	56.1996		10.324	160.507	118.556	183.109	128.434		9.1906	24.0112	99.912	0.909	0		11.7917	0	73.3563	12.687	178.17
9.6058	0	0	14.0015	18.6335		10.3356	162.196	123.753	189.912	129.475		9.2009	25.442	97.189	0	0		11.8048	0	76.4631	11.735	178.884
9.6165	0	0	12.3297	13.36		10.3471	163.549	127.447	197.251	130.454		9.2111	23.504	93.713	2.719	0		11.818	0	78.9757	10.306	180.082
9.6272	0	0	11.2782	8.14739		10.3586	164.575	129.454	199.936	132.203		9.2214	19.4764	89.539	0.686	0		11.8311	0	80.7538	8.284	180.054
9.6379	0	0	9.98306	19.9957		10.3701	165.618	129.809	200	134.233		9.2316	15.4636	84.967	0	0		11.8443	0	81.2184	6.733	180.623
9.6486	0	0.00973864	6.15645	45.6552		10.3817	166.534	128.455	200	136.785		9.2419	12.386	80.321	13.527	0		11.8575	0	80.1263	5.821	180.102
9.6594	0	0.513713	0	75.9852		10.3932	166.801	125.835	200	139.338		9.2522	10.6317	76.44	18.387	0		11.8706	0	79.1367	5.378	179.217
9.6701	0	2.06946	0	110.096		10.4047	166.679	122.191	200	141.733		9.2624	9.551	74.186	8.161	0		11.8838	0	77.2323	4.831	178.246
9.6808	0	4.69768	0	51.9639		10.4162	166.287	118.367	200	143.544		9.2727	8.6665	73.077	2.879	0		11.8969	0	75.7947	4.667	176.55
9.6915	0	4.54064	0	61.7317		10.4277	165.111	116.805	200	143.938		9.2829	9.1269	72.814	0.692	0		11.9101	0	75.3312	4.667	174.608
9.7022	0	3.7859	0	79.82		10.4393	164.694	116.205	200	142.033		9.2932	7.4988	71.372	4.137	0		11.9233	0	75.3176	4.509	174
9.7129	0	4.24726	0.28703	79.4078		10.4508	164.242	116.804	200	138.224		9.3034	7.8603	68.923	13.063	0		11.9364	0	75.351	4.59	173.362
9.7236	0	6.83409	3.46257	131.121		10.4623	164.357	118.702	200	133.378		9.3137	7.3931	65.269	11.411	0		11.9496	0	75.8555	4.748	173.048
9.7343	0	9.86281	6.18866	91.6691		10.4738	164.498	120.959	200	129.922		9.324	8.1439	60.956	10.544	0		11.9627	0	76.6362	4.768	172.42
9.745	0	14.0261	6.50929	132.506		10.4854	164.059	122.834	200	127.476		9.3342	7.088	57.063	46.273	0		11.9759	0	77.1089	4.519	171.449
9.7557	0	18.1127	6.6003	141.91		10.4969	163.705	124.339	200	126.609		9.3445	5.4526	53.695	39.222	0		11.9891	0	76.9824	4.21	169.35
9.7664	0	20.5997	4.27605	126.399		10.5084	162.502	125.524	200	126.614		9.3547	2.2427	50.167	19.959	0		12.0022	0	75.7566	3.721	167.806
9.7772	0	22.7896	0.907296	102.42		10.5199	160.134	126.471	200	126.927		9.365	0.9249	47.627	16.203	0		12.0154	0	74.5661	3.445	168.251
9.7879	0	25.2888	1.34834	129.643		10.5314	157.242	127.451	200	128.489		9.3752	2.3761	45.447	23.348	0		12.0285	0	73.7879	3.073	169.007
9.7986	0	28.6608	3.96102	146.589		10.543	153.314	127.451	200	128.489		9.3855	4.9324	44.074	35.059	0		12.0417	0	72.3818	3.052	168.984
9.8093	0	33.1089	5.6916	173.748		10.5545	148.422	126.515	200	126.824		9.3958	7.7064	42.984	19.188	0		12.0549	0	70.6164	2.845	167.7
9.82	0	37.6983	9.54061	163.412		10.566	143.643	126.882	200	126.614		9.406	8.6808	42.448	21.085	0		12.068	0	69.3936	2.23	166.407
9.8307	0	40.6637	12.2317	150.901		10.5775	139.552	127.378	200	125.955		9.4163	9.4296	40.909	35.642	0		12.0812	0	68.7376	1.895	164.712
9.8414	0	44.4739	14.0071	151.588		10.5891	135.918	128.881	198.456	124.664		9.4265	7.5359	38.269	44.814	0		12.0943	0	68.5679	1.684	163.482
9.8521	0	49.6598	17.6461	171.843		10.6006	132.626	131.281	196.095	123.101		9.4368	4.0362	34.527	44.056	0		12.1075	0	69.0495	1.16	163.958
9.8628	0	56.3599	23.7003	192.578		10.6121	129.627	133.462	193.605	122.333		9.447	0.1366	29.816	51.978	0		12.1207	0	69.9209	0.667	164.434
9.8735	0	63.9914	29.8764	195.173		10.6236	126.264	135.38	190.922	122.148		9.4573	0	24.589	46.336	0		12.1338	0	71.0321	0.667	164.91
9.8842	0	71.6094	32.4694	174.062		10.6352	122.315	138	187.606	122.417		9.4676	0	20.213	62.585	0		12.147	0	72.3494	0.667	165.146
9.8949	0	76.8318	35.0289	188.378		10.6467	117.934	140.846	181.673	120.85		9.4778	0	16.123	55.518	0		12.1601	0	73.4198	0.667	163.579
9.9057	0	82.3402	35.4392	194.76		10.6582	113.296	143.652	173.868	119.94		9.4881	0	12.838	58.006	0		12.1733	0	74.1475	0.667	160.771
9.9164	0	87.4773	38.119	200		10.6697	109.935	145.786	165.364	117.709		9.4983	0	10.121	51.942	0		12.1865	0	74.2708	0.633	158.965
9.9271	0	92.0861	41.59	197.393		10.6812	107.294	147.431	159.605	113.931		9.5086	0	7.317	95.672	0		12.1996	0	73.9188	0.406	158.392
9.9378	0	95.9414	45.0526	199.624		10.6928	105.784	147.34	156.996	109.104		9.5189	0	5.714	71.562	0		12.2128	0	73.7131	0	159.055
9.9485	0	99.692	48.4087	198.037		10.7043	105.095	145.793	157.881	104.308		9.5291	0	4.235	69.071	0		12.2259	0	72.1644	0.000127	161.118
9.9592	0	101.397	53.9827	199.988		10.7158	104.774	143.564	159.386	100.032		9.5394	0	3.19	73.898	0		12.2391	0	69.6617	0	161.98
9.9699	0	104.95	58.2672	200		10.7273	105.744	140.919	157.238	96.8951		9.5496	0	2.21	81.512	0		12.2523	0	67.2239	0	162
9.9806	0	107.719	59.8829	197.818		10.7389	107.442	138.511	151.699	96.4168		9.5599	0	1.267	69.317	0		12.2654	0	64.2861	0	161.089
9.9913	0	108.247	60.1294	200		10.7504	109.31	136.762	140.806	98.407		9.5701	0	0.383	103.559	0		12.2786	0	62.2958	0.594	159.236
10.002	0	107.803	62.5656	200		10.7619	110.895	135.591	127.344	101.364		9.5804	0	0.084	96.802	0		12.2918	0	61.2468	0.844	158.147
10.0127	0	109.976	61.9636	200		10.7734	111.895	135.188	116.095	105.388		9.5907	0.3771	0.11	85.194	0		12.3049	0	61.0971	1.033	157.176
10.0235	0	112.293	60.8715	192.204		10.7849	111.236	136.125	109.556	107.911		9.6009	2.3736	0.856	93.65	0		12.3181	0	61.1914	1.304	154.615
10.0342	0	113.294	59.8773	200		10.7965	108.348	138.181	111.604	108.866		9.6112	4.7553	2.007	65.825	0		12.3312	0	61.3668	1.333	153.981
10.0449	0	114.341	60.2624	200		10.808	104.48	141.285	120.556	107.03		9.6214	5.6413	3.319	85.433	0		12.3444	0	61.6842	0.971	153.737
10.0556	0	114.991	62.1218	199.037		10.8195	100.528	143.961	133.044	104.127		9.6317	6.6211	3.949	58.253	0		12.3576	0	61.7651	0.764	153.499
10.0663	0	113.453	63.7922	197.654		10.831	96.8211	145.994	145.424	99.7866		9.6419	10.0378	3.888	65.553	0		12.3707	0	61.4917	0.549	153.261
10.077	0	112.541	67.4592	200		10.8426	94.3388	147.049	155.339	96.64		9.6522	14.54	2.699	65.873	0		12.3839	0	60.9002	0.228	153.008
10.0877	0	111.969	69.5146	200		10.8541	92.745	147.739	162.248	94.3216		9.6625	19.0585	1.04	62.457	0		12.397	0	60.3074	0	152.57
10.0984	0	110.951	70.2734	200		10.8656	91.9073	148.113	164.278	91.3898		9.6727	23.6195	0	52.774	0		12.4102	0	58.4226	0	150.91
10.1091	0	111.677	71.5854	198.226		10.8771	90.7337	149.058	163.249	88.4814		9.683	25.8001	0	79.387	0		12.4234	0	56.065	0	148.493
10.1198	0	114.227	68.4337	196.383		10.8886	89.1104	149.412	158.639	85.2392		9.6932	24.8353	0	68.064	0		12.4365	0	53.6942	0	146.533
10.1305	0	119.558	67.686	200		10.9002	86.517	149.259	149.936	82.1958		9.7035	20.9658	0	77.47	0		12.4497	0	52.1611	0	144.657
10.1412	0	123.502	67.3821	200		10.9117	83.2077	147.906	139.779	79.686		9.7137	13.4245	0	59.457	0		12.4628	0	51.0983	0	142.239
10.152	0	124.746	69.7372	200		10.9232	78.8973	144.502	126.244	76.3734		9.724	5.0729	0	50.39	0		12.476	0	50.369	0	140.713
10.1627	0	123.368	70.5591	200		10.9347	73.859	139.774	112.319	73.043		9.7343	0	0	53.354	0		12.4892	0	49.6758	0	140.237
10.1734	0	121.328	65.3701	200		10.9463	67.9629	133.115	101.079	67.6999		9.7445	0	0	50.767	0		12.5023	0	49.5104	0	139.658
10.1841	0	119.371	63.4589	200		10.9578	62.1137	125.387	91.9647	63.6811		9.7548	0	0	48.216	0		12.5155	0	49.7254	0	139.229
10.1948	0	118.029	65.6908	200		10.9693	56.7074	116.054	86.7271	60.3047		9.765	0	0	48.626	0		12.5286	0	50.4399	0	138.01
10.2055	0	114.881	68.5975	198.691		10.9808	51.9514	105.605	83.4235	57.0606		9.7753	0	0	43.095	0		12.5418	0	51.5005	0	135.699
10.2162	0	110.434	70.8643	199.249		10.9923	47.811	94.26	80.4729	54.1691		9.7855	0	0	48.154	0		12.555	0	52.013	0	135.013
10.2269	0	105.571	67.8694	198.864		11.0039	44.044	82.8412	78.3659	52.5485		9.7958	0	0	42.514	0		12.5681	0	52.2063	0	133.82
10.2376	0	100.198	64.614	200		11.0154	40.2141	71.0882	73.7718	51.1182		9.8061	0	0	30.974	0		12.5813	0	52.2226	0	130.95
10.2483	0	96.4393	60.282	200		11.0269	36.617	60.6212	71.1894	50.7918		9.8163	0	0	41.449	0		12.5944	0	51.6812	0	128.924
10.259	0	94.6693	55.7119	200		11.0384	32.1448	52.24	71.0329	51.3105		9.8266	0	0	39.601	0		12.6076	0	51.038	0	126.747
10.2698	0	95.4423	52.2521	200		11.05	27.3996	46.6435	73.9353	50.9747		9.8368	0	0	67.25	0		12.6208	0	49.4234	0	124.626
10.2805	0	99.356	51.0564	200		11.0615	23.393	42.3976	80.4929	52.1602		9.8471	0	0	73.762	0		12.6339	0	48.9023	0.065	122.162
10.2912	0	104.035	47.591	200		11.073	20.7541	39.0859	87.9753	53.521		9.8573	0	0	56.314	0		12.6471	0	48.2377	0.667	117.913
10.3019	0	103.88	45.5076	200		11.0845	19.7411	36.6529	97.8953	54.5733		9.8676	0	0	51.835	0		12.6602	0	47.3171	0.667	115.019
10.3126	0	103.122	44.8047	200		11.096	19.456	34.7612	106.568	55.9923		9.8779	0	0	44.599	0		12.6734	0	47.7592	0.667	111.908
10.3233	0	99.8637	44.2195	198.901		11.1076	20.1439	32.5224	115.027	57.0625		9.8881	0	0	61.233	0		12.6866	0	47.9413	0.667	109.128
10.334	0	97.1514	39.83	198.409		11.1191	21.1796	30.3882	121.829	57.839		9.8984	0	0	47.3	0		12.6997	0	47.1805	0.667	108.621
10.3447	0	96.5744	35.47	179.71		11.1306	21.5222	27.8447	125.7	59.3068		9.9086	0	0	61.886	0		12.7129	0	46.5809	0.051	108.145
10.3554	0	96.8739	31.656	198.409		11.1421	22.0187	25.9471	127.108	59.7504		9.9189	0	0	70.654	0		12.726	0	45.1868	0	109.492
10.3661	0	98.4723	28.2662	200		11.1537	22.4763	22.9388	126.321	58.8632		9.9291	0	0	59.815	0		12.7392	0	44.0882	0	109.192
10.3768	0	99.0773	23.1417	200		11.1652	23.6968	21.5682	124.191	58.6859		9.9394	0	0	39.806	0		12.7524	0	42.3178	0	108.716
10.3876	0	97.5982	19.1036	197.436		11.1767	24.7713	20.6471	122.087	58.7394		9.9497	0	0	47.353	0		12.7655	0	40.4042	0	107.337
10.3983	0	97.6445	20.3078	200		11.1882	26.5632	21.7459	122.868	57.8353		9.9599	0	0	42.488	0		12.7787	0	38.5232	0	102.47
10.409	0	99.6165	20.312	200		11.1997	28.5558	24.0741	127.344	57.1666		9.9702	0	0	31.466	0		12.7918	0	36.0633	0	96.744
10.4197	0	101.038	19.7659	198.426		11.2113	30.0224	27.1153	134.065	55.7382		9.9804	0	0	55.741	0		12.805	0	33.4145	0	92.331
10.4304	0	101.306	20.6284	192.11		11.2228	31.651	30.1635	143.845	54.3454		9.9907	0	0	54.81	0		12.8182	0	31.746	0	86.556
10.4411	0	100.471	24.9128	200		11.2343	33.6449	31.3259	154.269	52.9761		10.0009	0	0	48.374	0		12.8313	0	30.0413	0	82.188
10.4518	0	97.5325	30.001	200		11.2458	35.3511	30.8812	163.155	52.1939		10.0112	0	0	82.206	0		12.8445	0	28.2739	0	79.844
10.4625	0	94.7983	34.179	200		11.2574	36.9703	28.8765	170.228	52.4265		10.0215	0	0	73.264	0		12.8576	0	27.5147	0	78.178
10.4732	0	92.8275	36.8729	200		11.2689	38.4571	24.9859	174.275	51.5834		10.0317	0	0	56.89	0		12.8708	0	27.712	0	78.033
10.4839	0	90.2857	40.5679	200		11.2804	38.7167	21.8882	177.827	51.5515		10.042	0	0	53.505	0		12.884	0	28.044	0	77.992
10.4946	0	87.3751	42.8697	197.831		11.2919	37.5163	20.1212	181.881	50.6999		10.0522	0	0	55.366	0		12.8971	0	28.4306	0	77.96
10.5054	0	84.5898	42.3069	198.168		11.3034	35.1999	20.3565	185.528	50.6455		10.0625	0	0	35.817	0		12.9103	0	28.5011	0	75.791
10.5161	0	84.3013	38.7351	198.119		11.315	32.937	20.8859	189.532	49.2284		10.0727	0	0	60.705	0		12.9234	0	28.356	0	70.572
10.5268	0	85.218	33.4635	199.956		11.3265	30.2272	21.2082	192.552	48.0222		10.083	0	0	64.989	0		12.9366	0	27.7042	0	64.381
10.5375	0	85.7925	35.54	200		11.338	27.6431	21.2506	193.335	45.6757		10.0933	0	0	65.672	0		12.9498	0	27.2082	0	58.819
10.5482	0	86.6288	42.5463	200		11.3495	25.2584	20.3047	192.335	42.5872		10.1035	0	0	76.856	0		12.9629	0	26.8555	0	54.592
10.5589	0	88.2625	52.4454	200		11.3611	23.5201	18.7482	189.378	40.1778		10.1138	0.4909	0	87.443	0		12.9761	0	26.4389	0	54.163
10.5696	0	89.5614	60.7146	199.022		11.3726	21.5423	17.6612	186.126	37.0172		10.124	1.1268	0	79.556	0		12.9892	0	25.1971	0	54.751
10.5803	0	88.5401	69.9766	195.959		11.3841	21.0846	16.6129	183.301	34.1688		10.1343	3.4437	0	47.06	0		13.0024	0	23.1132	0	55.657
10.591	0	86.8163	76.4971	200		11.3956	20.8036	15.8365	181.627	32.0736		10.1446	4.8193	0	54.91	0		13.0156	0	22.2289	0	56.404
10.6017	0	84.1942	79.6026	200		11.4072	21.2265	15.6953	179.899	29.8471		10.1548	6.7016	0	59.875	0		13.0287	0	21.5191	0	55.667
10.6124	0	81.1058	77.3288	200		11.4187	20.8518	16.4071	179.62	30.346		10.1651	9.4277	0	55.887	0		13.0419	0	21.2184	0	53.704
10.6231	0	79.8885	75.7522	200		11.4302	21.2211	17.1118	179.356	31.0401		10.1753	11.3403	0	51.404	0		13.055	0	20.6667	0	50.415
10.6339	0	80.625	74.9289	200		11.4417	20.9936	18.6753	178.529	33.5264		10.1856	11.9145	0	67.881	0		13.0682	0	20.6667	0	46.461
10.6446	0	84.0372	73.8186	200		11.4532	20.1104	20.0235	174.382	37.1288		10.1958	11.9578	0	53.521	0		13.0814	0	20.6667	0	42.922
10.6553	0	88.1529	72.2155	200		11.4648	19.0746	21.0106	168.98	42.3124		10.2061	11.6565	0	41.683	0		13.0945	0	20.6667	0	41.491
10.666	0	89.6941	67.3527	199.512		11.4763	17.9198	21.1353	160.735	47.5505		10.2164	11.6779	0	55.122	0		13.1077	0	20.6667	0	42.007
10.6767	0	90.618	59.9712	199.885		11.4878	16.4933	19.8035	151.598	52.5297		10.2266	11.3134	0	67.254	0		13.1209	0	20.6227	0	42.626
10.6874	0	91.2766	55.7161	195.193		11.4993	15.309	18.2012	145.642	55.4671		10.2369	11.0104	0	22.328	0		13.134	0	18.6808	0	44.17
10.6981	0	91.9498	53.0726	198.845		11.5109	14.2812	16.6741	142.159	56.6545		10.2471	11.094	0	45.762	0		13.1472	0	17.5213	0	47.392
10.7088	0	92.6838	50.1827	200		11.5224	14.2304	15.1471	141.775	56.8317		10.2574	11.8944	0	47.535	0		13.1603	0	16.7229	0	49.12
10.7195	0	93.9669	50.5678	192.687		11.5339	14.126	13.6212	142.547	56.299		10.2676	14.5688	0	35.183	0		13.1735	0	16.2351	0	50.551
10.7302	0	97.104	52.9578	200		11.5454	14.4993	14.7306	144.461	57.1272		10.2779	17.3256	0	49.044	0		13.1867	0	15.4522	0	51.979
10.7409	0	102.186	55.6111	199.95		11.5569	15.3571	16.1247	145.718	58.1654		10.2882	18.9299	0	63.883	0		13.1998	0	15.646	0	52.162
10.7517	0	108.251	60.1084	198.017		11.5685	16.1413	19.1471	144.765	61.3992		10.2984	19.6421	0	42.77	0		13.213	0	16.494	0	52.89
10.7624	0	110.034	62.0546	199.768		11.58	16.516	21.7988	142.115	65.6488		10.3087	17.9062	0	27.874	0		13.2261	0	17.4737	0	50.596
10.7731	0	112.384	63.725	200		11.5915	16.8907	24.5212	139.056	69.9292		10.3189	13.6338	0	32.965	0		13.2393	0	18.8931	0	46.31
10.7838	0	115.655	66.8753	200		11.603	16.7007	26.9494	135.08	74.6224		10.3292	8.854	0	59.249	0		13.2525	0	19.8308	0	42.219
10.7945	0	116.903	70.6515	200		11.6146	16.9844	29.7459	132.655	78.4986		10.3394	3.9265	0	44.281	0		13.2656	0	20.5009	0	38.262
10.8052	0	116.826	74.2121	200		11.6261	18.2797	32.7553	132.661	83.1215		10.3497	0	0	35.829	0		13.2788	0	19.5746	0	35.793
10.8159	0	118.534	70.4947	192.265		11.6376	20.192	37.0576	135.533	88.0331		10.36	0	0	35.723	0		13.2919	0	18.6944	0	35.487
10.8266	0	120.591	64.593	185.622		11.6491	23.4546	41.9106	139.664	93.2646		10.3702	0	0	38.39	0		13.3051	0	18.0157	0	36.583
10.8373	0	121.463	59.0947	197.653		11.6606	27.0075	46.6976	141.007	99.9817		10.3805	0	0	24.327	0		13.3183	0	17.5271	0	38.172
10.848	0	118.261	56.1053	200		11.6722	31.3405	52.0824	138.616	106.792		10.3907	0	0	14.373	0		13.3314	0	17.0046	0	40.479
10.8587	0	113.304	53.3947	200		11.6837	34.7115	58.4812	132.261	112.239		10.401	0	0	8.607	0		13.3446	0	16.7777	0	40.569
10.8694	0	108.37	53.4283	200		11.6952	38.5333	66.3906	123.098	116.503		10.4112	0	0	30.956	0		13.3577	0	16.5306	0	39.046
10.8802	0	104.564	52.1233	195.535		11.7067	41.8654	74.54	112.852	120.239		10.4215	0	0	47.428	0		13.3709	0	16.1857	0	36.447
10.8909	0	101.494	51.3798	189.041		11.7183	43.7697	82.6765	104.042	123.765		10.4318	0	0	23.962	0		13.3841	0	15.4124	0	33.3
10.9016	0	100.638	52.4622	199.788		11.7298	45.3167	90.2812	98.9212	128.066		10.442	0	0	18.096	0		13.3972	0	13.9271	0	30.653
10.9123	0	101.575	51.0914	197.297		11.7413	46.8596	96.5188	96.1306	132.023		10.4523	0	0	12.512	0		13.4104	0	12.6351	0	28.286
10.923	0	102.018	48.1259	196.302		11.7528	48.0533	102.273	94.08	135.433		10.4625	0	0	17.994	0		13.4235	0	11.8967	0	27.096
10.9337	0	101.785	43.1764	188.037		11.7643	49.8264	107.892	91.5941	138.303		10.4728	0	0	21.649	0		13.4367	0	11.5674	0	27.566
10.9444	0	99.2185	38.5545	192.725		11.7759	51.7734	114.492	87.52	141.952		10.483	0	0	8.94	0		13.4499	0	10.6667	0	30.534
10.9551	0	94.6693	35.2627	186.717		11.7874	53.6951	122.028	81.5871	144.757		10.4933	0	0	9.424	0		13.463	0	10.4891	0	33.339
10.9658	0	88.8882	32.7047	183.957		11.7989	56.3916	128.902	74.7835	148.784		10.5036	0	0	4.995	0		13.4762	0	9.8418	0	37.474
10.9765	0	85.1522	32.7103	180.21		11.8104	58.5099	134.907	70.9141	152.977		10.5138	0	0	8.762	0		13.4893	0	9.0558	0	39
10.9872	0	82.0785	35.6674	185.259		11.822	61.0873	138.358	71.8424	155.935		10.5241	0	0	0.476	0		13.5025	0	7.5274	0	38.186
10.998	0	79.6803	39.48	185.07		11.8335	63.6084	140.806	77.7388	159.402		10.5343	0	0	2.819	0		13.5157	0	5.9	0	35.343
11.0087	0	77.942	40.6225	185.697		11.845	66.6368	142.684	87.5718	162.281		10.5446	0	0	16.191	0		13.5288	0	5.3333	0	32.786
11.0194	0	76.0089	39.529	158.248		11.8565	69.6504	145.519	97.9729	164.899		10.5548	0	0	10.988	0		13.542	0	5.3899	0	28.026
11.0301	0	74.3436	35.8354	174.171		11.868	72.4071	149.653	106.181	169.04		10.5651	0	0	4.545	0		13.5551	0	6	0	25.384
11.0408	0	73.2613	33.9942	177.193		11.8796	75.2414	156.099	108.874	173.536		10.5754	0	0	10.225	0		13.5683	0	5.9865	0	20.932
11.0515	0	68.1449	29.6859	158.981		11.8911	78.3406	163.528	108.385	178.1		10.5856	0	0	20.749	0		13.5815	0	5.7561	0	18.981
11.0622	0	62.561	25.6955	163.61		11.9026	81.0973	171.879	105.653	182.236		10.5959	0	0	9.682	0		13.5946	0	5.3475	0	15.097
11.0729	0	57.6941	24.4662	134.686		11.9141	84.3612	180.185	103.621	184.088		10.6061	0	0	11.72	0		13.6078	0	4.7023	0	8.374
11.0836	0	52.8674	28.003	121.946		11.9257	87.2289	187.796	102.498	183.204		10.6164	0	0	8.22	0		13.6209	0	4.055	0	0.982
11.0943	0	50.5289	34.2616	139.948		11.9372	89.6564	193.749	102.627	182.194		10.6266	0	0	10.253	0		13.6341	0	3.4077	0	0.066
11.105	0	46.7747	36.7427	168.401		11.9487	92.3663	198.307	105.161	179.508		10.6369	0	0	24.172	0		13.6473	0	1.9116	0	0
11.1158	0	43.8994	34.6285	143.722		11.9602	94.9035	199.892	110.074	177.244		10.6472	0	0	25.425	0		13.6604	0	1.3333	0	0
11.1265	0	42.2815	32.4442	108.025		11.9717	97.2721	200	116.665	177.572		10.6574	0	0	12.08	0		13.6736	0	1.3333	0	0
11.1372	0	42.3765	31.9528	135.674		11.9833	100.334	200	123.788	178.786		10.6677	0	0	14.718	0		13.6867	0	1.3333	0	0
11.1479	0	43.3978	34.9841	134.373		11.9948	104.579	200	129.986	180.465		10.6779	0	0	29.948	0		13.6999	0	1.6614	0	0
11.1586	0	44.4423	40.7793	124.76		12.0063	109.574	200	132.208	183.027		10.6882	0	0	23.547	0		13.7131	0	1.3333	0	0
11.1693	0	46.5349	47.0772	107.1		12.0178	115.781	200	131.496	183.699		10.6984	0	0	29.545	0		13.7262	0	1.2167	0	0
11.18	0	47.3748	51.6529	115.014		12.0294	122.354	200	129.633	185.191		10.7087	0	0	19.897	0		13.7394	0	0.7829	0	0
11.1907	0	46.6822	51.9875	89.2339		12.0409	129.211	200	129.929	184.988		10.719	0	0	20.516	0		13.7525	0	0.6667	0	0
11.2014	0	43.5256	53.9477	109.273		12.0524	135.25	200	133.76	187.108		10.7292	0	0	30.221	0		13.7657	0	0.6667	0	0
11.2121	0	39.4281	58.1706	46.8983		12.0639	140.592	200	141.067	189.634		10.7395	0	0	57.485	0		13.7789	0	0.2875	0	0
11.2228	0	32.5818	62.5558	47.6643		12.0754	145.435	200	147.734	192.394		10.7497	0	0	43.952	0		13.792	0	0	0	0
11.2335	0	25.4519	67.3611	78.4409		12.087	149.557	200	152.678	195.629		10.76	0	0	33.629	0		13.8052	0	0	0	0
11.2443	0	19.0829	70.2636	70.727		12.0985	152.659	200	155.758	198.042		10.7703	0	0	41.652	0		13.8183	0	0	0	0
11.255	0	15.8484	72.3765	57.8643		12.11	155.136	200	158.355	199.738		10.7805	0	0	34.232	0		13.8315	0	0	0	0
11.2657	0	11.3346	71.4398	80.8639		12.1215	157.341	200	162.931	200		10.7908	0	0	35.544	0		13.8447	0	0	0	0
11.2764	0	8.7806	67.1371	88.2691		12.1331	159.599	200	171.378	198.553		10.801	0	0	11.51	0		13.8578	0	0	0	0
11.2871	0	6.68923	60.0762	55.453		12.1446	162.342	200	183.24	196.045		10.8113	0	0	14.626	0		13.871	0	0	0	0
11.2978	0	3.39635	50.8814	28.6161		12.1561	165.086	200	193.994	194.282		10.8215	0	0	40.028	0		13.8842	0	0	0	0
11.3085	0	0.351808	43.9269	50.4565		12.1676	167.794	200	199.475	193.305		10.8318	0	0	35.16	0		13.8973	0	0	0	0
11.3192	0	0	37.6346	9.81696		12.1791	169.8	200	200	194.257		10.8421	0	0	27.063	0		13.9105	0	0	0	0
11.3299	0	0	34.2252	29.3996		12.1907	171.806	200	200	195.307		10.8523	0	0	14.472	0		13.9236	0	0	0	0
11.3406	0	0	30.7683	44.4035		12.2022	173.204	200	198.615	196.141		10.8626	0	0	42.31	0		13.9368	0	0	0	0
11.3513	0	0	27.6641	51.4439		12.2137	174.617	200	193.406	195.916		10.8728	0	0	53.533	0		13.95	0	0	0	0
11.3621	0	0	26.2808	23.9183		12.2252	176.367	200	186.986	194.977		10.8831	0	0	48.279	0		13.9631	0	0	0	0
11.3728	0	0	24.5012	97.1491		12.2368	177.747	200	181.44	193.954		10.8933	0	0	32.102	0		13.9763	0	0	0	0
11.3835	0	0	19.2086	21.5874		12.2483	179.306	200	176.821	192.869		10.9036	0	0	42.928	0		13.9894	0	0	0	0
11.3942	0	0	13.8545	34.5965		12.2598	181.181	200	174.506	193.159		10.9139	0	0	54.626	0		14.0026	0	0	0	0
11.4049	0	0	7.82403	33.9748		12.2713	183.095	200	174.967	194.26		10.9241	0	0	41.395	0		14.0158	0	0	0	0
11.4156	0	0	1.38895	51.7839		12.2829	185.638	200	176.668	193.727		10.9344	0	0	20.558	0		14.0289	0	0	0	0
11.4263	0	0	0.0798085	33.1435		12.2944	187.183	200	180.664	194.028		10.9446	0	0	32.185	0		14.0421	0	0	0	0
11.437	0	0	0	22.4378		12.3059	188.002	200	183.825	192.925		10.9549	0	0	53.01	0		14.0552	0	0	0	0
11.4477	0	0	0	20.7691		12.3174	189.29	200	186.782	190.296		10.9651	0	0	28.349	0		14.0684	0	0	0	0
11.4584	0	0	0	33.4891		12.3289	190.357	200	188.479	187.225		10.9754	0	0	65.551	0		14.0816	0	0	0	0
11.4691	0	0	0	3.04913		12.3405	191.833	200	190.505	184.61		10.9857	0	0	49.77	0		14.0947	0	0	0	0
11.4799	0	0	0	3.86174		12.352	194.143	200	193.424	181.786		10.9959	0	0	62.914	0		14.1079	0	0	0	0
11.4906	0	0	0	9.7713		12.3635	196.424	200	196.475	178.698		11.0062	0	0	50.233	0		14.121	0	0	0	0
11.5013	0	0	0	26.523		12.375	198.11	200	198.28	175.516		11.0164	0	0	43.249	0		14.1342	0	0	0	0
11.512	0	0	0	13.4691		12.3866	199.231	200	199.853	171.98		11.0267	0	0	32.532	0		14.1474	0	0	0	0
11.5227	0	0	0	28.6735		12.3981	200	200	199.989	168.44		11.0369	0	0	41.687	0		14.1605	0	0	0	0
11.5334	0	0	0	21.0157		12.4096	199.132	200	199.842	164.124		11.0472	0	0	50.327	0		14.1737	0	0	0	0
11.5441	0	0	0	1.61087		12.4211	198.112	200	200	159.057		11.0575	0	0	51.912	0		14.1868	0	0	0	0
11.5548	0	0	0	0.306957		12.4326	196.589	200	199.781	153.424		11.0677	0	0	36.69	0		14.2	0	0	0	0
11.5655	0	0	0	5.07217		12.4442	195.015	200	200	148.351		11.078	0	0	37.073	0		14.2132	0	0	0	0
11.5762	0	0	0	31.8152		12.4557	192.962	200	199.299	144.097		11.0882	0	0	66.485	0		14.2263	0	0	0	0
11.5869	0	0	0	22.1139		12.4672	190.544	200	198.618	141.047		11.0985	0	0	59.096	0		14.2395	0	0	0	0
11.5976	0	0	0	5.38348		12.4787	187.864	200	196.374	139.436		11.1087	0	0	59.258	0		14.2526	0	0	0	0
11.6084	0	0	0	3.60696		12.4903	184.949	200	191.761	139.204		11.119	0	0	65.361	0		14.2658	0	0	0	0
11.6191	0	0	0	0		12.5018	181.615	200	184.225	138.534		11.1293	0	0	49.113	0		14.279	0	0	0	0
11.6298	0	0	0	11.7013		12.5133	177.569	200	175.635	136.265		11.1395	0	0	70.659	0		14.2921	0	0	0	0
11.6405	0	0	0	9.31		12.5248	173.522	200	167.046	134.106		11.1498	0	0	66.432	0		14.3053	0	0	0	0
11.6512	0	0	0	0		12.5363	169.147	200	161.447	131.134		11.16	0	0	46.526	0		14.3184	0	0	0	0
11.6619	0	0	0	0		12.5479	164.567	200	158.292	127.327		11.1703	0	0	55.708	0		14.3316	0	0	0	0
11.6726	0	0	0	0		12.5594	159.628	200	157.573	124.209		11.1805	0	0	71.714	0		14.3448	0	0	0	0
11.6833	0	0	0	0		12.5709	154.397	200	158.408	120.355		11.1908	0	0	32.899	0		14.3579	0	0	0	0
11.694	0	0	0	1.70957		12.5824	149.167	199.328	158.196	116.879		11.2011	0	0	40.555	0		14.3711	0	0	0	0
11.7047	0	0	0	9.15087		12.594	144.431	196.959	157.878	113.801		11.2113	0	0	65.233	0		14.3842	0	0	0	0
11.7154	0	0	0	0.35913		12.6055	140.635	195.56	158.432	111.565		11.2216	0	0	66.066	0		14.3974	0	0	0	0
11.7262	0	0	0	0		12.617	137.094	195.686	158.924	109.304		11.2318	0	0	35.578	0		14.4106	0	0	0	0
11.7369	0	0	0	0		12.6285	133.77	195.621	161.191	107.996		11.2421	0	0	35.904	0		14.4237	0	0	0	0
11.7476	0	0	0	4.17304		12.64	130.422	194.368	162.254	107.929		11.2523	0	0	19.373	0		14.4369	0	0	0	0
11.7583	0	0	0	9.39304		12.6516	127.04	190.849	161.615	107.717		11.2626	0	0	35.154	0		14.45	0	0	0	0
11.769	0	0	0	0.233913		12.6631	124.437	185.534	159.045	108.914		11.2729	0	0	46.378	0		14.4632	0	0	0	0
11.7797	0	0	0	0		12.6746	122.385	180.798	153.851	110.492		11.2831	0	0	26.525	0		14.4764	0	0	0	0
11.7904	0	0	0	0		12.6861	120.571	176.539	147.345	111.985		11.2934	0	0	53.913	0		14.4895	0	0	0	0
11.8011	0	0	0	0		12.6977	119.434	174.959	139.145	112.676		11.3036	0	0	27.149	0		14.5027	0	0	0	0
11.8118	0	0	0	0		12.7092	118.697	176.218	131.113	112.574		11.3139	0	0	14.909	0		14.5158	0	0	0	0
11.8225	0	0	0	4.14087		12.7207	118.276	178.845	123.925	111.401		11.3241	0	0	21.595	0		14.529	0	0	0	0
11.8332	0	0	0	28.367		12.7322	118.077	181.496	117.913	109.784		11.3344	0	0	29.499	0		14.5422	0	0	0	0
11.844	0	0	0	10.8117		12.7437	117.977	183.574	113.5	108.077		11.3447	0	0	4.957	0		14.5553	0	0	0	0
11.8547	0	0	0	1.66391		12.7553	117.039	184.965	110.162	106.485		11.3549	0	0	5.833	0		14.5685	0	0	0	0
11.8654	0	0	0	5.21609		12.7668	116.398	185.041	108.195	104.907		11.3652	0	0	26.497	0		14.5816	0	0	0	0
11.8761	0	0	0	8.34435		12.7783	116.092	183.962	104.862	101.933		11.3754	0	0	26.706	0		14.5948	0	0	0	0
11.8868	0	0	0	2.1887		12.7898	116.138	183.246	102.291	96.9542		11.3857	0	0	7.821	0		14.608	0	0	0	0
11.8975	0	0	0	6.99739		12.8014	117.273	182.232	102.866	92.7779		11.396	0	0	4.194	0		14.6211	0	0	0	0
11.9082	0	0	0	0		12.8129	119.178	180.899	104.847	89.0564		11.4062	0	0	4.891	0		14.6343	0	0	0	0
11.9189	0	0	0	0		12.8244	121.423	178.871	109.836	86.4425		11.4165	0	0	1.105	0		14.6475	0	0	0	0
11.9296	0	0	0	23.3591		12.8359	123.639	175.726	115.711	85.8385		11.4267	0	0	0	0		14.6606	0	0	0	0
11.9403	0	0	0	4.31261		12.8474	125.483	172.747	121.407	85.7982		11.437	0	0	0.152	0		14.6738	0	0	0	0
11.951	0	0	0	3.93087		12.859	126.524	169.731	124.792	84.9935		11.4472	0	0	0	0		14.6869	0	0	0	0
11.9617	0	0	0	0		12.8705	126.838	166.209	124.982	83.3456		11.4575	0	0	1.017	0		14.7001	0	0	0	0
11.9725	0	0	0	1.06957		12.882	126.399	161.674	122.72	81.2082		11.4678	0	0	0	0		14.7133	0	0	0	0
11.9832	0	0	0	12.6117		12.8935	124.728	155.659	119.848	79.3878		11.478	0	0	0	0		14.7264	0	0	0	0
11.9939	0	0	0	0.613478		12.9051	123.403	148.933	117.415	76.8198		11.4883	0	0	0	0		14.7396	0	0	0	0
12.0046	0	0	0	2.48391		12.9166	122.312	139.759	116.261	74.8062		11.4985	0	0	0	0		14.7527	0	0	0	0
12.0153	0	0	0	3.20522		12.9281	121.736	131.242	118.527	71.7384		11.5088	0	0	0	0		14.7659	0	0	0	0
12.026	0	0	0	49.287		12.9396	121.34	123.492	122.148	67.9822		11.519	0	0	0.064	0		14.7791	0	0	0	0
12.0367	0	0	0	47.3048		12.9511	120.332	116.704	125.085	63.5113		11.5293	0	0	0	0		14.7922	0	0	0	0
12.0474	0	0	0	37.1043		12.9627	118.354	111.202	125.567	59.7035		11.5396	0	0	0	0		14.8054	0	0	0	0
12.0581	0	0	0	5.39913		12.9742	114.366	107.206	119.671	56.6029		11.5498	0	0	0	0		14.8185	0	0	0	0
12.0688	0	0	0	2.41565		12.9857	109.28	104.488	108.779	53.5501		11.5601	0	0	0	0		14.8317	0	0	0	0
12.0795	0	0	0	6.63435		12.9972	103.527	102.008	96.7047	50.5161		11.5703	0	0	0	0		14.8449	0	0	0	0
12.0903	0	0.0389546	0	16.8352		13.0088	97.1864	99.3047	87.0588	45.5022		11.5806	0	0	0	0		14.858	0	0	0	0
12.101	0	0.857	0	22.1709		13.0203	91.1953	96.3	82.2576	41.0632		11.5908	0	0	0	0		14.8712	0	0	0	0
12.1117	0	2.76212	0	31.8191		13.0318	86.0433	91.3894	83.7141	35.1902		11.6011	0	0	0	0		14.8843	0	0	0	0
12.1224	0	5.39277	0	61.8139		13.0433	81.6058	86.4341	87.7706	30.105		11.6114	0	0	0	0		14.8975	0	0	0	0
12.1331	0	8.44949	0	38.8135		13.0548	78.1426	79.7553	90.6106	26.5607		11.6216	0	0	0	0		14.9107	0	0	0	0
12.1438	0	10.4203	0	54.9713		13.0664	74.8372	72.4282	91.0035	25.561		11.6319	0	0	0	0.0015		14.9238	0	0	0	0
12.1545	0	10.9706	0	60.9517		13.0779	70.8521	64.0906	88.48	25.5281		11.6421	0	0	0	1.5414		14.937	0	0	0	0
12.1652	0	11.9079	0	63.7504		13.0894	65.9075	55.6	83.6929	26.9659		11.6524	0	0	0	0.1864		14.9501	0	0	0	0
12.1759	0	11.6985	0	25.7278		13.1009	60.2402	47.9706	78.5847	28.4515		11.6626	0	0	0	1.6227		14.9633	0	0	0	0
12.1866	0	13.4296	0	32.9465		13.1125	54.0337	42.1118	73.1694	29.0564		11.6729	0	0	0	12.5537		14.9765	0	0	0	0
12.1973	0	15.611	0	68.783		13.124	47.9462	38.1459	67.7447	29.3584		11.6832	0	0	0	13.4776		14.9896	0	0	0	0
12.2081	0	19.5381	0	67.0148		13.1355	42.4221	36.02	62.2859	28.7329		11.6934	0	0	0	3.5969		15.0028	0	0	0	0
12.2188	0	25.4799	0.777082	89.763		13.147	36.8753	35.3082	56.9188	26.8721		11.7037	0	0	0	0.5835		15.0159	0	0	0	0
12.2295	0	33.2611	8.34628	35.6961		13.1586	32.122	35.3894	50.2541	25.2102		11.7139	0	0	0	17.478		15.0291	0	0	0	0
12.2402	0	37.2625	19.3571	93.1078		13.1701	27.0516	35.7094	43.9918	22.4397		11.7242	0	0	0	12.1163		15.0423	0	0	0	0
12.2509	1.23119	39.2053	29.5025	80.6483		13.1816	22.6035	35.9847	38.8776	19.4216		11.7344	0	0	0	12.8497		15.0554	0	0	0	0
12.2616	4.04436	40.4068	34.5893	29.0039		13.1931	18.7856	35.6929	34.8635	16.6933		11.7447	0	0	0	13.7002		15.0686	0	0	0	0
12.2723	7.86931	42.1415	38.0476	68.9439		13.2046	15.6944	35.3118	32.4376	14.1301		11.755	0	0	0	21.7044		15.0817	0	0	0	0
12.283	11.2261	41.7861	43.5292	102.799		13.2162	13.5185	34.3647	30.1129	11.3408		11.7652	0	0	0	1.0673		15.0949	0	0	0	0
12.2937	15.4843	43.5037	46.737	72.9596		13.2277	12.0678	32.4835	26.5694	7.80222		11.7755	0	0	0	9.1745		15.1081	0	0	0	0
12.3044	21.6486	47.342	52.1009	53.5487		13.2392	10.6119	29.3212	21.9	4.80851		11.7857	0	0	0	24.4445		15.1212	0	0	0	0
12.3151	28.4377	54.7214	59.9404	73.8439		13.2507	9.86116	24.7306	14.8106	1.26708		11.796	0	0	0	20.914		15.1344	0	0	0	0
12.3258	34.9332	62.785	67.2099	83.3765		13.2623	9.10642	20.1447	6.53059	0		11.8062	0	0	0	30.6487		15.1475	0	0	0	0
12.3366	39.3913	70.621	72.4801	79.7787		13.2738	8.36105	15.8765	0.183529	0		11.8165	0	0	0	23.9299		15.1607	0.2615	0	0	0
12.3473	42.9283	76.592	73.7934	93.8922		13.2853	7.61166	11.6071	0	0		11.8268	0	0	0	36.1748		15.1739	0.1494	0	0	0
12.358	46.4849	77.5366	75.888	49.777		13.2968	7.10582	8.55294	0	0		11.837	0	0	0	23.4573		15.187	0	0	0	0
12.3687	48.2095	75.5609	76.6455	17.1613		13.3083	7.1366	6.24118	0	0		11.8473	0	0	0	28.3778		15.2002	0	0	0	0
12.3794	48.1815	73.0775	74.0104	11.4057		13.3199	6.6147	5.03059	0	0		11.8575	0	0	0	28.7643		15.2133	0	0	0	0
12.3901	47.9691	71.4232	61.1361	8.35565		13.3314	6.24536	3.89176	0	0		11.8678	0	0	0	24.6249		15.2265	0	0.0965	0	0
12.4008	47.9383	71.523	49.1942	65.8257		13.3429	6.24536	2.63529	0	0		11.878	0	0	0	24.4975		15.2397	0	0.2751	0	0
12.4115	46.4542	68.347	40.7415	25.993		13.3544	6.52103	1.38824	0	0		11.8883	0	0	0	19.0283		15.2528	0	0	0	0
12.4222	43.9443	67.1102	32.8405	43.9313		13.366	7.33063	0.198824	0	0		11.8986	0	0	0	29.0698		15.266	0	0	0	0
12.4329	40.5344	66.6987	23.5057	45.7026		13.3775	8.1389	0	0	0		11.9088	0	0	0	31.4191		15.2791	0	0	0	0
12.4436	38.0762	63.7284	14.9298	2.07739		13.389	8.93379	0	0	0		11.9191	0	0	0	19.6516		15.2923	0	0	0	0
12.4544	35.203	59.5104	11.5498	16.7448		13.4005	8.9726	0	0	0		11.9293	0	0	0	38.0027		15.3055	0	0	0	0
12.4651	34.6859	57.6247	12.5453	26.9178		13.412	9.40484	0	0	0		11.9396	0	0	0	28.5416		15.3186	0	0	0	0
12.4758	34.8158	53.1401	16.4195	24.8248		13.4236	9.11846	0	0	0		11.9498	0	0	0	25.4338		15.3318	0	0	0	0
12.4865	36.068	47.6207	22.0299	40.5883		13.4351	8.27272	0	0	0		11.9601	0	0	0	29.3389		15.3449	0	0	0	0
12.4972	36.0862	42.5518	28.0324	30.7678		13.4466	7.71603	0	0	0		11.9704	0	0	0	22.42		15.3581	0	0	0	0
12.5079	37.0812	39.237	29.7392	43.7183		13.4581	6.71506	0	0	0		11.9806	0	0	0	25.3584		15.3713	0	0	0	0
12.5186	35.0939	36.8011	32.251	9.98522		13.4697	6.24536	0	0	0		11.9909	0	0	0	37.21		15.3844	0	0	0	0
12.5293	35.3679	34.2946	30.5708	8.79174		13.4812	6.24536	0	0	0		12.0011	0	0	0	25.6727		15.3976	0	0	0	0
12.54	37.6835	32.0511	24.1428	3.36565		13.4927	6.63477	0	0	0		12.0114	0	0	0	36.5109		15.4107	0	0	0	0
12.5507	40.3234	29.8745	17.9429	10.5735		13.5042	7.20217	0	0	0		12.0217	0	0	0	32.8119		15.4239	0	0	0	0
12.5614	43.2553	29.2159	15.7349	42.2361		13.5157	8.02917	0	0	0		12.0319	0	0	0	25.6114		15.4371	0	0	0	0
12.5722	45.9078	26.9395	15.2966	37.3713		13.5273	8.02917	0	0	0		12.0422	0	0	0	17		15.4502	0	0	0	0
12.5829	48.9445	26.8494	21.2361	3.00174		13.5388	7.30789	0	0	0								15.4634	0	0	0	0
12.5936	50.4748	28.1252	26.4614	4.60261		13.5503	6.87431	0	0	0								15.4766	0	0	0	0
12.6043	52.1294	29.995	28.1738	12.6861		13.5618	6.30156	0	0	0								15.4897	0	0	0	0
12.615	53.4906	34.4809	27.3939	0.978261		13.5734	5.87869	0	0	0								15.5029	0	0	0	0
12.6257	54.0328	41.5755	26.1016	15.1583		13.5849	5.67796	0	0	0								15.516	0	0	0	0
12.6364	54.9314	48.6287	27.7943	0.387391		13.5964	5.4023	0	0	0								15.5292	0	0	0	0
12.6471	56.7454	54.6752	32.8657	0		13.6079	5.23636	0	0	0								15.5424	0	0	0	0
12.6578	59.7081	58.3284	38.9171	2.16261		13.6194	5.28721	0	0	0								15.5555	0	0	0	0
12.6685	64.1968	59.1902	44.7571	12.4343		13.631	5.30594	0	0	0								15.5687	0	0	0	0
12.6792	67.9715	58.1872	46.8434	47.8365		13.6425	5.14804	0	0	0								15.5818	0	0	0	0
12.6899	72.5608	57.6661	45.5216	2.82435		13.654	4.72249	0	0	0								15.595	0	0	0	0
12.7007	76.0043	59.0247	41.0678	0		13.6655	4.28892	0	0	0								15.6082	0	0	0	0
12.7114	78.8929	60.931	35.3285	6.10565		13.6771	3.854	0	0	0								15.6213	0	0	0	0
12.7221	78.6581	61.9231	32.4974	5.53261		13.6886	3.72286	0	0	0								15.6345	0	0	0	0
12.7328	76.0825	61.8769	32.5002	0		13.7001	3.16349	0	0	0								15.6476	0	0	0	0
12.7435	74.2616	58.4318	36.1462	0		13.7116	2.67639	0	0	0								15.6608	0	0	0	0
12.7542	72.1081	50.9818	41.6628	0		13.7231	2.67639	0	0	0								15.674	0	0	0	0
12.7649	70.909	43.5938	48.5221	0		13.7347	2.37128	0	0	0								15.6871	0	0	0	0
12.7756	68.0148	37.4365	53.5711	0		13.7462	1.78381	0	0	0								15.7003	0	0	0	0
12.7863	64.0487	32.6537	56.986	0		13.7577	1.78515	0	0	0								15.7134	0	0	0	0
12.797	60.6821	27.6504	58.9462	0		13.7692	1.78381	0	0	0								15.7266	0	0	0	0
12.8077	55.4569	22.4914	53.228	0		13.7808	1.93102	0	0	0								15.7398	0	0	0	0
12.8185	49.9451	18.529	42.5995	0		13.7923	2.47834	0	0	0								15.7529	0	0	0	0
12.8292	45.0204	14.7662	31.7176	0		13.8038	2.67639	0	0	0								15.7661	0	0	0	0
12.8399	40.5707	9.94315	23.5995	0		13.8153	2.1478	0	0	0								15.7792	0	0	0	0
12.8506	36.1267	4.85958	15.5066	0		13.8268	1.78381	0	0	0								15.7924	0	0	0	0
12.8613	33.0326	1.49366	6.75432	0		13.8384	1.75304	0	0	0								15.8056	0	0	0	0
12.872	29.6018	0.0791264	1.04871	0		13.8499	1.87749	0	0	0								15.8187	0	0	0	0
12.8827	25.1591	0	0	0		13.8614	2.45827	0	0	0								15.8319	0	0	0	0
12.8934	20.9625	0	0	0		13.8729	2.83296	0	0	0								15.845	0	0	0	0
12.9041	16.299	0	0	0		13.8845	3.20765	0	0	0								15.8582	0	0	0	0
12.9148	13.9456	0	0	0		13.896	3.58235	0	0	0								15.8714	0	0	0	0
12.9255	11.9402	0	0	0		13.9075	5.04634	0	0	0								15.8845	0	0	0	0
12.9363	10.2576	0	0	0		13.919	7.24231	0	0	0								15.8977	0	0	0	0
12.947	8.61697	0	0	0		13.9305	10.4634	0	0	0								15.9108	0	0	0	0
12.9577	6.65907	0	0	0		13.9421	14.5315	0	0	0								15.924	0	0	0	0
12.9684	3.7942	0	0	0		13.9536	18.5701	0	0	0								15.9372	0	0	0	0
12.9791	2.78381	0	0	0		13.9651	22.1659	0	0	0								15.9503	0	0	0	0
12.9898	1.90199	0	0	0		13.9766	25.1166	0	0	0								15.9635	0	0	0	0
13.0005	1.62249	0	0	0		13.9882	27.4022	0	0	0								15.9766	0	0	0	0
13.0112	1.64206	0	0	0		13.9997	29.6183	0	0	0								15.9898	0	0	0	0
13.0219	1.83491	0	0	0		14.0112	31.3258	0	0	0								16.003	0	0	0	0
13.0326	0.845486	0	0	0		14.0227	34.0102	0	0	0								16.0161	0	0	0	0
13.0433	0	0	0	0		14.0343	36.6411	0	0	0								16.0293	0	0	0	0
13.054	0	0	0	0		14.0458	38.2951	0	0	0								16.0424	0	0	0	0
13.0648	0	0	0	0		14.0573	39.7953	0	0	0								16.0556	0	0	0	0
13.0755	0	0	0	0		14.0688	40.0294	0	0	0								16.0688	0	0	0	0
13.0862	0.715519	0	0	0		14.0803	39.1302	0	0	0								16.0819	0	0	0	0
13.0969	2.45261	0	0	0		14.0919	37.6822	0	0	0								16.0951	0	0	0	0
13.1076	3.1835	0	0	0		14.1034	36.3454	0	0	0								16.1082	0	0	0	0
13.1183	3.64467	0	0	0		14.1149	35.6883	0	0	0								16.1214	0	0	0	0
13.129	3.53567	0	0	0		14.1264	35.8034	0	0	0.157564								16.1346	0	0	0	0
13.1397	2.07808	0	0	0		14.138	36.7067	0	0	1.85888								16.1477	0	0	0	0
13.1504	0.395492	0	0	0		14.1495	36.9302	0	0	1.82511								16.1609	0	0	0	0
13.1611	0	0	0	0		14.161	36.2464	0	0	2.11304								16.174	0	0	0	0
13.1718	0	0	0	0		14.1725	34.7944	0	0	2.41598								16.1872	0	0	0	0
13.1826	0	0	0	0		14.184	32.0177	0	0	1.70882								16.2004	0	0	0	0
13.1933	0	1.45349	0	0		14.1956	29.463	0.0223529	0	0.1238								16.2135	0	0	0	0
13.204	0	3.32209	0	0		14.2071	27.1199	0.645882	0	0								16.2267	0	0	0	0
13.2147	0.216612	2.58926	0	0		14.2186	25.055	0.767059	0	0								16.2399	0	0	0	0
13.2254	0.297667	1.658	0	0		14.2301	23.9015	0.621176	0	0								16.253	0	0	0	0
13.2361	0.810548	0	0	0		14.2417	23.5268	0.245882	0	0								16.2662	0	0	0	0
13.2468	0.458379	0	0	0		14.2532	23.0973	0	0	0								16.2793	0	0	0	0
13.2575	1.63926	0	0	0		14.2647	21.913	0	0	0								16.2925	0	0	0	0
13.2682	2.38972	0	0	3.49043		14.2762	20.8143	0	0	0								16.3057	0	0	0	0
13.2789	3.15415	0.298246	0	0.156957		14.2877	19.7491	0	0	0								16.3188	0	0	0	0
13.2896	3.38194	2.09259	0	0		14.2993	18.7307	0	0	0								16.332	0	0	0	0
13.3004	3.59296	4.17422	0	0		14.3108	18.0255	0	0	0								16.3451	0	0	0	0
13.3111	3.80538	6.14508	0	0		14.3223	17.8489	0	0	0								16.3583	0	0	0	0
13.3218	3.61952	5.57902	0	0		14.3338	17.347	0	0	0								16.3715	0	0	0	0
13.3325	3.43924	3.58869	0	0		14.3454	17.0245	0	0	0								16.3846	0	0	0	0
13.3432	3.17511	2.67326	0	0		14.3569	16.3059	0	0	0								16.3978	0	0	0	0
13.3539	3.66424	4.19248	0	0		14.3684	14.597	0	0	0								16.4109	0	0	0	0
13.3646	3.33303	6.53828	0	0		14.3799	13.038	0	0	0								16.4241	0	0	0	0
13.3753	3.00182	7.1652	0	0		14.3914	11.3987	0	0	0								16.4373	0	0	0	0
13.386	2.66922	9.12024	0	0		14.403	9.09036	0	0	0								16.4504	0	0	0	0
13.3967	2.33801	10.9109	0	0		14.4145	6.78867	0	0	0								16.4636	0	0	0	0
13.4074	2.00541	11.6912	0	0		14.426	4.63149	0	0	0								16.4767	0	0	0	0
13.4181	1.6742	12.2768	0	0		14.4375	3.25583	0	0	0								16.4899	0	0	0	0
13.4289	2.0669	12.8611	0	0		14.4491	2.15583	0	0	0								16.5031	0	0	0	0
13.4396	1.94252	12.5787	0	0		14.4606	1.5697	0	0	0								16.5162	0	0	0	0
13.4503	2.58118	12.1538	0	0		14.4721	0.881871	0	0	0								16.5294	0	0	0	0
13.461	4.61314	11.7314	0	0		14.4836	0.3854	0	0	0								16.5425	0	0	0	0
13.4717	8.3179	11.3638	0	0		14.4951	0	0	0	0								16.5557	0	0	0	0
13.4824	10.5497	11.197	0	0		14.5067	0	0	0	0								16.5689	0	0	0	0
13.4931	12.2742	12.4995	0	0		14.5182	0	0	0	0								16.582	0	0	0	0
13.5038	13.606	14.9427	0	0		14.5297	0	0	0	0								16.5952	0	0	0	0
13.5145	14.7911	17.7925	0	0		14.5412	0	0	0	0								16.6083	0	0	0	0
13.5252	15.6827	20.5656	0	0		14.5528	0	0	0	0								16.6215	0	0	0	0
13.5359	14.8065	23.9631	0	0		14.5643	0	0	0	0								16.6347	0	0	0	0
13.5467	15.0846	24.8104	0	0		14.5758	0	0	0	0								16.6478	0	0	0	0
13.5574	16.9097	25.2839	0	0		14.5873	0	0	0	0								16.661	0	0	0	0
13.5681	20.1323	25.9936	0	0		14.5988	0	0	0	0								16.6741	0	0	0	0
13.5788	22.9134	27.1939	0	0		14.6104	0	0	0	0								16.6873	0	0	0	0
13.5895	24.9859	28.1155	0	0		14.6219	0	0	0	0								16.7005	0	0	0	0
13.6002	27.0877	31.7431	0	0		14.6334	0	0	0	0								16.7136	0	0	0	0
13.6109	28.0198	34.6355	0	0		14.6449	0	0	0	0								16.7268	0	0	0	0
13.6216	28.3496	35.9904	0	0		14.6565	0	0	0	0								16.7399	0	0	0	0
13.6323	26.8627	35.5059	0	0		14.668	0	0	0	0								16.7531	0	0	0	0
13.643	23.675	32.9129	0	0		14.6795	0	0	0	0
13.6537	22.2635	29.3717	0	0		14.691	0	0	0	0
13.6645	20.3266	27.4484	0	0		14.7025	0	0	0	0
13.6752	19.1862	23.6393	0	0		14.7141	0	0	0	0
13.6859	17.895	20.092	0	0		14.7256	0	0	0	0
13.6966	14.6863	16.5179	0	0		14.7371	0	0	0	0
13.7073	12.7969	16.3548	0	0		14.7486	0	0	0	0
13.718	10.519	15.3737	0	0		14.7602	0	0	0	0
13.7287	9.3227	16.1454	0	0		14.7717	0	0	0	0
13.7394	8.33048	17.5551	0	0		14.7832	0	0	0	0
13.7501	8.38498	19.2046	0	0		14.7947	0	0	0	0
13.7608	7.92241	19.5187	0	0		14.8063	0	0	0	0
13.7715	6.83376	19.3811	0	0		14.8178	0	0	0	0
13.7822	5.358	18.8917	0	0		14.8293	0	0	0	0
13.793	4.65786	18.9368	0	0		14.8408	0	0	0	0
13.8037	4.9681	17.5296	0	0		14.8523	0	0	0	0
13.8144	4.61034	17.7085	0	0		14.8639	0	0	0	0
13.8251	6.80581	17.8132	0	0		14.8754	0	0	0	0
13.8358	8.76091	14.8526	0	0		14.8869	0	0	0	0
13.8465	10.4561	12.642	0	0		14.8984	0	0	0	0
13.8572	13.9945	12.4922	0	0		14.91	0	0	0	0
13.8679	18.8229	11.9956	0	0		14.9215	0	0	0	0
13.8786	21.9393	12.1015	0	0		14.933	0	0	0	0
13.8893	25.0194	11.1848	0	0		14.9445	0	0	0	0
13.9	28.822	11.8957	0	0		14.956	0	0	0	0
13.9108	31.624	12.5957	0	0		14.9676	0	0	0	0
13.9215	33.9005	12.2561	0	0		14.9791	0	0	0	0
13.9322	39.3717	10.256	0	0		14.9906	0	0	0	0
13.9429	41.9654	7.50849	0	0		15.0021	0	0	0	0
13.9536	41.8033	5.85536	0	0		15.0137	0	0	0	0
13.9643	41.6873	3.22471	0	0		15.0252	0	0	0	0
13.975	42.1066	0.301898	0	0		15.0367	0	0	0	0
13.9857	42.3008	0	0	0		15.0482	0	0	0	0
13.9964	41.9249	0	0	0		15.0597	0	0	0	0
14.0071	41.3981	0	0	0		15.0713	0	0	0	0
14.0178	40.0481	0	0	0		15.0828	0	0	0	0
14.0286	37.8442	0	0	0		15.0943	0	0	0	0
14.0393	35.4028	0	0	0		15.1058	0	0	0	0
14.05	35.3776	0	0	0		15.1174	0	0	0	0
14.0607	35.1065	0	0	0		15.1289	0	0	0	0
14.0714	33.6364	0	0	0
14.0821	31.8867	0	0	0
14.0928	30.0616	0	0	0
14.1035	28.9533	0	0	0
14.1142	24.4422	0	0	0
14.1249	20.75	0	0	0
14.1356	17.0676	0	0	0
14.1463	13.1826	0	0	0
14.1571	10.5329	0	0	0
14.1678	8.06076	0	0	0
14.1785	5.43626	0	0	0
14.1892	2.50292	0	0	0
14.1999	0.626079	0	0	0
14.2106	0.00279499	0	0	0
14.2213	0	0	0	0
14.232	0	0	0	0
14.2427	0	0	0	0
14.2534	0	0	0	0
14.2641	0	0	0	0
14.2749	0	0	0	0
14.2856	0	0	0	0
14.2963	0	0	0	0
14.307	0	0	0	0
14.3177	0	0	0	0
14.3284	0	0	0	0
14.3391	0	0	0	0
14.3498	0	0	0	0
14.3605	0	0	0	0
14.3712	0	0	0	0
14.3819	0	0	0	0
14.3927	0	0	0	0
14.4034	0	0	0	0
14.4141	0	0	0	0
14.4248	0	0	0	0
14.4355	0	0	0	0
14.4462	0	0	0	0
14.4569	0	0	0	0
14.4676	0	0	0	0
14.4783	0	0	0	0
14.489	0	0	0	0
14.4997	0	0	0	0
14.5104	0	0	0	0
14.5212	0	0	0	0
14.5319	0	0	0	0
14.5426	0	0	0	0
14.5533	0	0	0	0
14.564	0	0	0	0
14.5747	0	0	0	0
14.5854	0	0	0	0
14.5961	0	0	0	0
14.6068	0	0	0	0
14.6175	0	0	0	0
14.6282	0	0	0	0
14.639	0	0	0	0
14.6497	0	0	0	0
14.6604	0	0	0	0
14.6711	0	0	0	0
14.6818	0	0	0	0
14.6925	0	0	0	0
14.7032	0	0	0	0
14.7139	0	0	0	0
14.7246	0	0	0	0
14.7353	0	0	0	0
14.746	0	0	0	0
14.7568	0	0	0	0
14.7675	0	0	0	0
14.7782	0	0	0	0
14.7889	0	0	0	0
14.7996	0	0	0	0
14.8103	0	0	0	0
14.821	0	0	0	0
14.8317	0	0	0	0
14.8424	0	0	0	0
14.8531	0	0	0	0
14.8638	0	0	0	0
14.8745	0	0	0	0
14.8853	0	0	0	0
14.896	0	0	0	0
14.9067	0	0	0	0
14.9174	0	0	0	0
14.9281	0	0	0	0
14.9388	0	0	0	0
14.9495	0	0	0	0
14.9602	0	0	0	0
14.9709	0	0	0	0
14.9816	0	0	0	0
14.9923	0	0	0	0
15.0031	0	0	0	0
15.0138	0	0	0	0
15.0245	0	0	0	0
15.0352	0	0	0	0
15.0459	0	0	0	0
15.0566	0	0	0	0
15.0673	0	0	0	0
15.078	0	0	0	0
15.0887	0	0	0	0
15.0994	0	0	0	0
15.1101	0	0	0	0
15.1208	0	0	0	0
15.1316	0	0	0	0
15.1423	0	0	0	0
15.153	0	0	0	0
15.1637	0	0	0	0
15.1744	0	0	0	0
15.1851	0	0	0	0
15.1958	0	0	0	0
15.2065	0	0	0	0
15.2172	0	0	0	0
15.2279	0	0	0	0
15.2386	0	0	0	0
15.2494	0	0	0	0
15.2601	0	0	0	0
15.2708	0	0	0	0
15.2815	0	0	0	0
15.2922	0	0	0	0
15.3029	0	0	0	0
15.3136	0	0	0	0
15.3243	0	0	0	0
15.335	0	0	0	0
15.3457	0	0	0	0
15.3564	0	0	0	0
15.3672	0	0	0	0
15.3779	0	0	0	0
15.3886	0	0	0	0
15.3993	0	0	0	0
15.41	0	0	0	0
15.4207	0	0	0	0
15.4314	0	0	0	0
15.4421	0	0	0	0
15.4528	0	0	0	0
15.4635	0	0	0	0
15.4742	0	0	0	0
15.485	0	0	0	0
15.4957	0	0	0	0
15.5064	0	0	0	0
15.5171	0	0	0	0

## Sheet: Fig.3q,r
Fig. 3q
H3K27ac ChIP-qPCR (% Input)														Bonferroni's multiple comparisons test of two-way ANOVA
Group	Ctrl						Zfp260-/-							Ctrl - Zfp260-/-	Mean Diff.	95.00% CI of diff.	Significant?	Summary	Adjusted P Value
P1	1.98	4.13	6.61	2.08	2.53	3.9	1.46	2.19	2.59	0.99	1.22	1.15		P1	1.938	0.3528 to 3.524	Yes	*	0.0126
P2	2.83	6.02	3.48	5.83	2.65	2.07	0.69	1.25	2.19	2.2	2.96	1.75		P2	1.973	0.3878 to 3.559	Yes	*	0.0109
IgG	0.19	0.06	0.19	0.14	0.13	0.02	0.19	0.09	0.06	0.05	0.03	0.07		IgG	0.04	-1.546 to 1.626	No	ns	>0.9999
Fig. 3r
Brd4 ChIP-qPCR (% Input)														Bonferroni's multiple comparisons test of two-way ANOVA
Group	Ctrl						Zfp260-/-							Ctrl - Zfp260-/-	Mean Diff.	95.00% CI of diff.	Significant?	Summary	Adjusted P Value
P1	1.74	1.12	2.12	0.87	1.73	0.75	0.94	0.33	0.78	1.11	0.76	0.51		P1	0.65	0.06664 to 1.233	Yes	*	0.025
P2	1.68	0.77	0.86	2.08	1.8	2.39	0.48	0.23	0.37	0.72	0.97	1.18		P2	0.9383	0.3550 to 1.522	Yes	***	0.0009
IgG	0.19	0.09	0.09	0.19	0.14	0.2	0.18	0.04	0.04	0.08	0.06	0.15		IgG	0.05833	-0.5250 to 0.6417	No	ns	>0.9999

## Sheet: Fig.4l
Fig.4l
Relative expression level (Con group set at 1)
Group	Col1a2				Group	Runx2
MSFL-Con	1.0951	0.9125	0.9924		MSFL-Con	0.7993	1.0855	1.1151
MSFL-KO	0.4905	0.4221	0.5703		MSFL-KO	0.4145	0.5526	0.7007
Unpaired t test					Unpaired t test
P value	0.0017				P value	0.027
P value summary	**				P value summary	*
Significantly different (P < 0.05)?	Yes				Significantly different (P < 0.05)?	Yes
One- or two-tailed P value?	Two-tailed				One- or two-tailed P value?	Two-tailed
t, df	t=7.435, df=4				t, df	t=3.409, df=4
Group	Col1a2				Group	Runx2
BF-Con	0.9194	0.9484	1.1323		BF-Con	0.9178	0.9276	1.1546
BF-KO	0.5323	0.5129	0.3387		BF-KO	0.3716	0.4428	0.5526
Unpaired t test					Unpaired t test
P value	0.004				P value	0.0043
P value summary	**				P value summary	**
Significantly different (P < 0.05)?	Yes				Significantly different (P < 0.05)?	Yes
One- or two-tailed P value?	Two-tailed				One- or two-tailed P value?	Two-tailed
t, df	t=5.938, df=4				t, df	t=5.817, df=4

## Sheet: Fig. 5e,j
Fig. 5e
Fracture Runx2+ cells Co-staining rate (%)														Bonferroni's multiple comparisons test of two-way ANOVA
Group	Ctrl						Zfp260iΔPSC							WT - Zfp260iΔPSC	Mean Diff.	95.00% CI of diff.	Significant?	Summary	Adjusted P Value
SSC	20.9	17.7	15.7	25.5	16.3	23.8	18.1	16.7	11	18.3	13.1	20.6		SSC	3.683	-4.682 to 12.05	No	ns	>0.9999
pre-BCSP	29.5	25	25.4	29.8	29.4	18	17.6	12	7.6	7	15.9	20.5		pre-BCSP	12.75	4.385 to 21.12	Yes	**	0.0011
BCSP	18.9	17.2	15.9	27.8	28.2	20.9	12.1	22.3	13.6	8.5	15.4	21.3		BCSP	5.95	-2.415 to 14.32	No	ns	0.2807
Osteolineage	52.1	35.7	39.1	40.9	39.8	45.1	24.2	23	31.3	39.7	22.4	36.8		Osteolineage	17.55	9.185 to 25.92	Yes	****	4.32e-05
Fig. 5j
MSFL Runx2+ cells Co-staining rate (%)														Bonferroni's multiple comparisons test of two-way ANOVA
Group	Ctrl						Zfp260iΔPSC							WT - Zfp260iΔPSC	Mean Diff.	95.00% CI of diff.	Significant?	Summary	Adjusted P Value
SSC	25.8	33.3	18.8	31.9	23.3	35.5	15.4	14.3	16.2	13.6	35	15.2		SSC	9.817	0.1669 to 19.47	Yes	*	0.0446
pre-BCSP	32.1	39	42.9	35.7	30.2	47.7	25.8	28	16.7	21.2	24.9	14.1		pre-BCSP	16.15	6.500 to 25.80	Yes	***	0.0003
BCSP	38	36	48.6	39.3	36.6	33.9	12.5	31.1	16.7	14	16.8	26.7		BCSP	19.1	9.450 to 28.75	Yes	****	7.67e-05
Osteolineage	49.2	53.5	44.2	36	47.8	37.5	13.5	13.4	19.2	17	11.4	20.3		Osteolineage	28.9	19.25 to 38.55	Yes	****	8.54e-07

## Sheet: Fig. 6c,d,g,h,i,l,n
Fig. 6c												Fig. 6d
													Fig. 6l
																								Fig. 6l statistics
																								IP-Prkca / IP-V5
																								Zfp260-V5	Y173F	S182G	S197G	Y173F-S182G	Y173F-S197G	S182G-S197G	Triple-mut
																								1.0098	0.5405	0.4944	0.2472	0.419	0.4483	0.595	0.264
																								1.193	0.3394	0.2723	0.4304	0.4693	0.3729	0.4441	0.507
																								0.8172	0.3771	0.5363	0.5723	0.5992	0.2891	0.486	0.6075
																								Bonferroni's multiple comparisons test of one-way ANOVA	Mean Diff.	95.00% CI of diff.	Significant?	Summary	Adjusted P Value
																								Zfp260-V5 vs. Y173F	0.5877	0.2481 to 0.9273	Yes	***	0.0005
																								Zfp260-V5 vs. S182G	0.5723	0.2327 to 0.9119	Yes	***	0.0006
																								Zfp260-V5 vs. S197G	0.59	0.2504 to 0.9296	Yes	***	0.0005
																								Zfp260-V5 vs. Y173F-S182G	0.5109	0.1713 to 0.8505	Yes	**	0.0019
																								Zfp260-V5 vs. Y173F-S197G	0.6366	0.2970 to 0.9762	Yes	***	0.0002
																								Zfp260-V5 vs. S182G-S197G	0.4983	0.1587 to 0.8379	Yes	**	0.0024
																								Zfp260-V5 vs. Triple-mut	0.5472	0.2076 to 0.8868	Yes	***	0.001
Fig. 6g																	Fig. 6n

## Sheet: Fig. 6e,f,m
Fig.6e				Fig.6f
Pixels	PKCa	Zfp260
0	0	0		Group	DMSO																														GO 6976
1	0	0		0	1.036	0.933	1.037	0.819	1.031	1.079	0.817	1.144	1.144	1.021	1.117	0.921	0.951	0.996	0.983	1.175	1.198	1.051	0.862	1.025	0.846	0.903	1.023	0.918	1.161	1.052	1.171	1.08	1.084	0.845	1.072	1.025	0.997	1.106	1.062	1.096	1.088	0.906	1.153	1.13	0.981	1.028	1.13	1.185	0.87
2	0	0		6	1.666	1.24	1.374	1.45	1.563	1.626	1.451	1.744	1.35	1.778	1.677	1.623	1.704	1.449	1.527	1.232	1.697	1.491	1.615	1.412	1.207	1.646	1.447	1.65	1.417	1.454	1.285	1.666	1.682	1.626	1.115	1.198	1.134	1.098	1.384	1.001	1.18	1.084	1.194	1.182	1.145	1.276	1.298	1.308	1.135
3	0	0		24	2.887	2.75	2.533	1.864	2.857	2.4	3.073	2.598	2.208	2.056	2.607	2.73	2.624	2.275	3.019	2.7	2.795	2.47	2.574	2.752	2.447	2.908	3.059	2.23	2.273	3.124	2.536	3.071	2.97	1.836	1.237	1.228	1.938	1.902	1.452	1.625	1.52	1.683	1.903	1.505	1.383	1.838	1.314	1.677	1.984
4	0	0
5	0	0		Sidak's multiple comparisons test of two-way ANOVA
6	0	0		DMSO - GO 6976	Mean Diff.	95.00% CI of diff.	Significant?	Summary	Adjusted P Value
7	0	0		0	-0.02987	-0.1533 to 0.09352	No	ns	0.915
8	0.4087	0.409		6	0.3407	0.2173 to 0.4641	Yes	****	1.21e-16
9	0.4653	0.534		24	0.9691	0.8457 to 1.092	Yes	****	1.99e-40
10	0.517	0.483
11	1.5524	0.566
12	3.4485	0.757
13	7.6275	0.013
14	14.3807	14.895
15	23.2412	14.377
16	29.6845	18.101
17	28.135	31.763
18	22.1898	44.859		Fig.6m
19	14.4796	56.716
20	12.6898	55.509		Group	0h																														24h
21	12.2263	41.01		Zfp260-WT	1.545	1.694	1.424	1.596	1.748	1.427	1.709	1.645	1.652	1.721	1.434	1.514	1.613	1.52	1.429	1.566	1.489	1.631	1.494	1.406	1.502	1.647	1.775	1.525	1.755	1.426	1.787	1.464	1.728	1.485	2.02	2.452	2.074	1.819	1.659	2.42	1.904	1.81	2.084	2.01	2.204	2.291	2.327	2.423	2.438
22	10.0945	46.421		Y173F	1.146	1.116	1.279	1.241	1.135	1.258	1.139	1.218	1.131	1.196	1.246	1.298	1.267	1.27	1.225	1.224	1.291	1.141	1.257	1.24	1.215	1.254	1.207	1.111	1.259	1.107	1.23	1.148	1.144	1.142	1.39	1.317	1.348	1.381	1.232	1.385	1.417	1.25	1.267	1.297	1.219	1.336	1.293	1.33	1.489
23	6.3603	68.852		S182G	1.235	1.118	1.17	1.245	1.131	1.169	1.254	1.204	1.238	1.236	1.113	1.179	1.114	1.296	1.183	1.298	1.208	1.157	1.119	1.27	1.221	1.277	1.141	1.294	1.141	1.214	1.205	1.187	1.202	1.12	1.31	1.175	1.423	1.364	1.22	1.182	1.353	1.379	1.492	1.158	1.319	1.292	1.284	1.455	1.357
24	4.0722	83.127		S197G	1.26	1.205	1.104	1.296	1.104	1.292	1.168	1.292	1.211	1.229	1.188	1.12	1.232	1.234	1.131	1.176	1.17	1.225	1.156	1.249	1.171	1.262	1.237	1.118	1.274	1.206	1.192	1.294	1.233	1.182	1.27	1.313	1.451	1.172	1.19	1.482	1.289	1.174	1.182	1.426	1.191	1.49	1.287	1.157	1.485
25	6.4895	84.426		Y173F-S182G	1.172	1.118	1.297	1.14	1.268	1.124	1.297	1.281	1.299	1.258	1.201	1.17	1.239	1.264	1.118	1.293	1.126	1.163	1.164	1.114	1.129	1.287	1.113	1.25	1.23	1.159	1.24	1.3	1.229	1.186	1.308	1.298	1.468	1.383	1.43	1.346	1.393	1.293	1.445	1.206	1.435	1.5	1.377	1.207	1.151
26	9.5731	96.102		Y173F-S197G	1.139	1.102	1.273	1.131	1.291	1.244	1.284	1.13	1.174	1.235	1.139	1.141	1.294	1.101	1.259	1.243	1.234	1.283	1.222	1.272	1.133	1.161	1.146	1.295	1.244	1.166	1.238	1.18	1.212	1.276	1.176	1.439	1.394	1.316	1.386	1.165	1.428	1.179	1.185	1.454	1.315	1.163	1.457	1.25	1.228
27	11.3319	113.851		S182G-S197G	1.23	1.3	1.149	1.284	1.195	1.297	1.276	1.161	1.236	1.169	1.294	1.255	1.135	1.263	1.244	1.293	1.213	1.199	1.131	1.209	1.157	1.198	1.29	1.19	1.217	1.248	1.274	1.235	1.228	1.187	1.39	1.223	1.202	1.158	1.419	1.457	1.411	1.209	1.304	1.4	1.34	1.374	1.416	1.303	1.154
28	12.5067	127.152		Triple-mut	1.12	1.281	1.247	1.221	1.194	1.232	1.109	1.256	1.285	1.233	1.158	1.296	1.171	1.15	1.266	1.266	1.212	1.25	1.267	1.207	1.291	1.261	1.258	1.104	1.213	1.278	1.286	1.1	1.177	1.246	1.225	1.376	1.349	1.159	1.34	1.164	1.283	1.278	1.459	1.26	1.352	1.485	1.195	1.192	1.174
29	12.9786	128.961
30	13	119.703
31	13.1832	116.092
32	14.9424	117.762
33	21.3734	116.325
34	33.1846	118.381
35	46.6007	124.912
36	55.7459	133.093
37	55.9217	133.25
38	50.9428	117.196
39	43.5287	98.967
40	36.6854	89.324
41	33.6603	74.734
42	31.1929	63.721
43	28.2189	62.914
44	26.3458	64.239
45	29.1267	57.144
46	37.8776	41.037
47	47.8476	33.505
48	54.6171	38.91
49	57.7684	33.949
50	58.0876	35.323
51	56.7765	44.814
52	55.4736	48.631
53	55.6212	57.943
54	56.651	69.03
55	56.7199	61.91
56	54.8674	46.665
57	52.7074	38.183
58	52.9866	47.062
59	57.3545	56.936
60	67.6335	50.132
61	80.0833	51.674
62	86.7654	72.956
63	80.3131	101.538
64	64.2467	97.751
65	47.6054	66.443
66	33.5235	44.359
67	21.7431	32.651
68	12.3296	18.368
69	8.8584	13.876
70	13.6662	12.936
71	21.1374	5.809
72	28.319	7.974
73	28.5007	17.329
74	22.8492	13.762
75	16.7873	9.868
76	14.5472	23.573
77	14.1471	22.627
78	11.9454	9.323
79	10.3589	18.214
80	13.4241	30.452
81	24.7787	26.801
82	40.1187	23.036
83	53.9557	25.906
84	59.0624	40.877
85	55.5568	53.099
86	49.0482	49.4
87	44.9567	38.586
88	43.8735	32.051
89	43.9417	33.595
90	41.7005	37.398
91	35.8309	28.007
92	28.5301	14.303
93	19.8523	8.274
94	12.6913	14.31
95	6.9695	17.769
96	7.7903	13.941
97	14.9086	12.046
98	29.8929	15.477
99	45.7121	22.67
100	55.5258	23.278
101	53.1867	24.844
102	39.4813	28.931
103	22.9083	24.245
104	10.8065	17.921
105	7.1684	21.728
106	11.6266	22.442
107	22.5616	22.903
108	35.1329	24.793
109	41.7714	24.569
110	43.2114	27.068
111	47.4417	29.556
112	55.0613	31.521
113	61.183	32.721
114	61.0979	36.186
115	59.0129	46.231
116	54.8311	56.155
117	50.7316	60.342
118	46.7976	55.517
119	43.4287	38.5
120	36.3661	28.661
121	25.0587	29.893
122	13.2083	34.132
123	4.8873	24.115
124	1.4318	9.37
125	0.9386	2.895
126	4.7248	1.604
127	12.6483	6.867
128	21.1594	16.215
129	23.094	14.762
130	19.4788	14.808
131	18.257	22.331
132	26.7716	35.762
133	42.6359	53.932
134	57.973	65.259
135	65.7332	71.709
136	62.7128	78.21
137	50.8863	75.427
138	34.4696	61.926
139	22.1036	52.418
140	21.9527	41.66
141	33.4512	27.13
142	48.5544	24.42
143	57.5953	33.669
144	57.703	43.468
145	54.6605	52.65
146	53.5288	52.031
147	54.1832	51.317
148	52.2768	52.649
149	47.3774	44.74
150	43.4397	36.097
151	44.2091	30.902
152	45.1617	29.5
153	40.1873	38.167
154	32.0468	40.006
155	26.1592	24.631
156	25.18	16.592
157	26.1182	24.944
158	26.1179	31.973
159	24.1329	38.651
160	22.0701	51.312
161	21.9207	52.704
162	25.1415	38.31
163	30.6107	27.479
164	38.4801	37.561
165	47.805	59.494
166	54.922	75.001
167	53.5682	74.658
168	42.8314	64.749
169	28.0581	49.568
170	14.8723	31.761
171	7.5433	17.417
172	5.3619	13.202
173	6.5033	15.609
174	7.7496	13.82
175	9.4129	11.596
176	11.7292	17.756
177	15.455	27.336
178	16.7666	40.147
179	14.6264	42.374
180	12.0249	33.789
181	13.4637	28.868
182	21.4934	32.932
183	32.8917	33.135
184	43.2136	31.394
185	48.7447	28.006
186	46.5554	24.835
187	35.582	33.592
188	23.0609	50.204
189	17.6828	64.815
190	22.0951	72.106
191	30.5168	66.155
192	35.0643	62.559
193	35.924	66.912
194	38.9424	69.566
195	47.4212	76.413
196	61.7107	83.039
197	74.4847	82.072
198	76.5545	80.27
199	67.1718	75.808
200	56.2691	67.234
201	50.8025	65.007
202	49.8863	67.699
203	47.8892	64.798
204	42.5842	59.442
205	37.0286	51.413
206	34.2083	38.786
207	35.8892	29.29
208	42.3845	34.974
209	48.8859	56.444
210	51.7986	73.446
211	49.5559	75.392
212	45.4395	69.091
213	45.3191	55.532
214	49.6555	58.101
215	52.2073	63.652
216	49.3265	57.526
217	42.238	51.037
218	37.5013	45.855
219	39.7495	45.351
220	48.678	55.762
221	58.5982	62.966
222	63.2643	63.813
223	63.5302	63.423
224	64.0473	65.527
225	66.5243	79.567
226	66.916	95.29
227	61.031	94.395
228	50.9919	76.528
229	42.0868	63.805
230	37.556	70.011
231	35.1616	78.957
232	34.0532	77.103
233	34.3053	69.325
234	38.0824	62.978
235	45.1726	62.885
236	51.706	68.143
237	54.7324	71.312
238	54.3653	62.27
239	52.9539	52.384
240	51.8643	54.357
241	50.3881	66.256
242	47.8769	74.498
243	46.1887	72.942
244	44.3724	73.075
245	42.2918	80.095
246	39.2263	80.794
247	33.8854	70.861
248	29.26	58.201
249	29.3783	45.143
250	34.7558	39.261
251	42.2055	45.87
252	48.1284	51.336
253	52.0287	49.337
254	56.0579	49.63
255	59.0483	55.498
256	57.9278	64.246
257	53.0466	73.594
258	45.9198	76.833
259	38.9188	70.035
260	33.8341	59.869
261	34.9083	55.379
262	43.0354	50.889
263	54.2258	45.221
264	62.1887	49.222
265	64.0956	60.61
266	62.8316	67.356
267	61.9823	74.855
268	62.153	78.483
269	61.5083	67.159
270	57.9941	51.237
271	50.551	42.618
272	42.4651	46.971
273	36.1981	59.203
274	32.9828	78.01
275	33.3623	82.152
276	35.4671	67.424
277	38.3119	57.709
278	42.0391	63.752
279	46.9233	77.258
280	51.4481	93.286
281	53.2922	105.265
282	52.4414	106.126
283	49.4062	97.42
284	46.1754	82.578
285	45.9824	74.691
286	49.8604	75.526
287	57.5488	72.549
288	65.3715	77.807
289	70.6166	94.72
290	70.0469	90.387
291	61.5891	65.004
292	50.8199	50.042
293	43.8449	46.389
294	43.3879	43.451
295	47.4861	42.444
296	51.6582	40.104
297	53.5341	39.884
298	53.1993	46.116
299	52.9323	51.107
300	53.4908	56.024
301	54.1195	64.032
302	53.0774	68.432
303	50.5835	62.801
304	48.8071	52.688
305	47.2828	44.179
306	43.3239	37.549
307	35.5833	33.615
308	29.4278	31.952
309	30.0946	27.653
310	34.1706	27.421
311	37.2019	28.544
312	39.4784	28.998
313	43.855	40.51
314	51.5615	55.22
315	57.244	63.648
316	56.3517	70.39
317	49.6852	69.027
318	40.0147	64.812
319	31.4644	65.198
320	27.4569	63.367
321	28.4205	53.249
322	31.7085	43.085
323	35.3584	41.126
324	39.0827	40.977
325	39.5436	42.581
326	36.0202	51.098
327	34.598	62.411
328	38.3293	64.903
329	43.4722	52.684
330	44.7312	39.654
331	45.3009	47.118
332	49.7522	60.443
333	56.4821	64.227
334	59.0527	63.109
335	51.798	57.945
336	37.7569	49.107
337	23.8955	38.231
338	14.2057	32.077
339	8.2663	29.189
340	4.0089	19.068
341	1.5037	7.014
342	1.6527	4.417
343	2.6288	6.14
344	2.7203	6.69
345	1.4275	15.027
346	0.8806	27.516
347	4.1374	27.515
348	12.3679	19.138
349	24.4843	26.03
350	34.6248	43.998
351	37.9006	56.054
352	36.8444	58.887
353	37.3071	48.255
354	41.6573	41.084
355	48.3367	52.43
356	54.5042	71.245
357	59.0146	91.236
358	61.1094	107.57
359	57.1079	105.388
360	46.5604	88.771
361	35.9384	75.969
362	33.3737	68.954
363	38.5109	66.295
364	42.287	67.527
365	39.8062	58.37
366	34.5751	38.785
367	31.3659	32.429
368	31.1687	41.128
369	31.5525	49.106
370	32.5334	46.82
371	35.9097	39.199
372	42.6862	43.001
373	49.0053	51.023
374	49.4869	46.759
375	42.8824	39.66
376	32.2852	43.919
377	22.7509	55.093
378	19.2503	49.667
379	22.3883	28.097
380	28.9276	23.134
381	36.5366	47.203
382	43.9926	77.281
383	50.9765	92.008
384	57.217	93.677
385	62.5878	85.567
386	64.9114	75.78
387	61.993	72.508
388	52.5262	70.991
389	40.6058	69.088
390	31.7814	65.162
391	28.7603	57.593
392	30.5288	54.879
393	34.0154	61.909
394	37.2068	68.664
395	39.215	77.227
396	40.7979	82.145
397	41.9599	71.589
398	41.9568	56.035
399	39.5813	47.13
400	35.055	42.445
401	29.4189	37.992
402	25.8823	30.18
403	23.7927	22.273
404	22.2555	22.029
405	22.6174	30.224
406	25.566	32.204
407	29.079	31.496
408	30.7147	31.695
409	30.8062	29.918
410	29.2802	24.943
411	25.9174	15.018
412	22.8323	7.617
413	23.5205	10.65
414	26.8861	23.343
415	29.2833	30.156
416	27.4502	22.49
417	21.4663	14.458
418	14.3515	9.731
419	9.1078	4.224
420	6.0728	0.287
421	5.0921	0.146
422	5.0873	0
423	3.7563	0.049
424	2.3025	0.738
425	0.6382	1.582
426	0.0534	0.623
427	0.0475	0.417
428	0	2.471
429	0	6.531
430	0	12.206
431	0	18.329
432	0.2416	18.307
433	1.6308	12.94
434	4.8593	8.145
435	9.8956	6.605
436	16.0838	9.351
437	22.8255	15.995
438	28.5305	26.479
439	31.7903	40.395
440	33.1574	44.998
441	33.07	37.171
442	32.4549	28.539
443	29.3693	28.081
444	24.2934	29.309
445	18.9418	23.989
446	14.201	22.254
447	12.4885	25.789
448	12.5471	25.562
449	14.1676	26.157
450	17.068	26.041
451	19.42	16.164
452	19.3198	3.499
453	17.3473	1.604
454	17.5994	4.871
455	23.6765	7.481
456	31.6262	8.313
457	36.324	6.603
458	33.5635	7.157
459	25.8364	4.881
460	18.5841	1.711
461	14.1284	3.421
462	13.7924	7.106
463	15.9282	6.346
464	18.3102	10.33
465	18.7118	31.075
466	17.6455	59.166
467	16.7608	63.483
468	17.8552	46.06
469	20.9578	35.485
470	25.789	41.052
471	30.4013	37.032
472	32.521	18.743
473	31.5613	11.408
474	30.332	18.337
475	29.7356	22.724
476	28.094	19.767
477	24.4594	16.919
478	21.514	19.561
479	22.2791	24.986
480	28.3351	32.388
481	36.628	38.45
482	42.8624	34.577
483	44.089	28.245
484	41.8946	31.547
485	38.716	45.468
486	35.3544	55.691
487	29.8006	43.234
488	20.9727	26.113
489	11.5403	21.683
490	7.0633	20.619
491	12.2209	14.866
492	24.1937	10.019
493	38.1175	18.479
494	48.0044	39.517
495	53.7305	48.726
496	59.3953	41.136
497	64.6131	36.041
498	64.3404	42.061
499	55.0252	44.122
500	40.6952	38.418
501	29.2062	27.462
502	25.316	26.895
503	30.291	42.092
504	38.7637	52.619
505	44.5156	54.675
506	43.632	44.942
507	41.5553	40.15
508	45.3256	37.882
509	53.9407	35.706
510	63.3191	43.58
511	73.4196	56.102
512	85.2983	60.674
513	91.2179	63.327
514	86.0231	69.766
515	74.0341	72.755
516	63.2654	66.195
517	56.6669	57.468
518	51.4387	48.38
519	45.4739	41.285
520	40.4451	43.027
521	41.2676	40.935
522	49.192	41.851
523	62.8484	55.024
524	72.1649	81.544
525	71.6128	82.45
526	67.277	60.027
527	63.5646	41.373
528	59.2149	28.708
529	52.0271	23.448
530	43.8533	20.731
531	38.6869	22.163
532	37.3884	23.926
533	36.4638	21.498
534	33.7297	28.314
535	28.7719	34.147
536	24.9606	29.702
537	24.235	29.053
538	27.3728	34.236
539	33.6898	32.493
540	41.8208	22.773
541	47.959	26.522
542	47.0225	44.113
543	35.8331	45.312
544	20.4461	29.031
545	8.7616	14.09
546	3.5451	6.675
547	5.2235	10.743
548	16.2895	13.689
549	36.0104	10.796
550	58.2046	26.295
551	74.8601	58.293
552	81.8632	67.089
553	77.9553	56.727
554	65.1789	49.093
555	47.1573	44.21
556	32.1332	31.465
557	23.187	13.843
558	20.6972	6.935
559	21.5448	9.064
560	24.59	11.902
561	30.514	16.744
562	39.0057	30.446
563	47.4413	35.624
564	53.0688	37.191
565	57.7237	44.516
566	61.6116	46.248
567	59.8213	36.928
568	50.8637	26.143
569	38.6558	31.028
570	29.1436	42.091
571	25.2915	40.138
572	24.9572	28.547
573	26.2836	30.509
574	26.72	43.9
575	24.3809	39.969
576	19.3619	19.686
577	14.7741	14.978
578	14.9157	22.506
579	20.0723	28.332
580	27.8111	32.255
581	33.7933	32.933
582	39.3741	27.652
583	47.5096	28.897
584	58.3904	40.396
585	64.9137	52.557
586	61.8528	59.159
587	52.0584	52.749
588	43.3649	33.612
589	41.9213	26.408
590	43.8099	41.634
591	45.9306	42.876
592	47.2903	21.487
593	45.9025	13.987
594	41.3526	24.717
595	35.7409	28.166
596	32.0059	23.684
597	30.8154	23.244
598	30.262	24.81
599	27.8056	28.411
600	24.1329	30.681
601	16.4014	19.669
602	9.3196	8.929
603	6.6321	5.568
604	9.7157	0.917
605	16.3516	1.837
606	22.7371	16.425
607	26.6672	26.04
608	28.5138	23.844
609	32.4609	20.883
610	38.0768	16.365
611	41.8419	12.053
612	41.0941	10.926
613	40.4427	8.503
614	39.9389	8.781
615	38.0022	18.165
616	35.5805	26.157
617	39.5789	25.016
618	47.9334	31.264
619	54.0038	41.984
620	53.5434	41.309
621	49.1361	38.974
622	44.5173	38.497
623	37.6252	37.242
624	30.5766	33.358
625	22.7356	32.243
626	19.899	24.906
627	21.616	20.808
628	26.1684	27.644
629	32.7517	47.872
630	41.7563	63.393
631	50.784	59.165
632	53.3812	45.494
633	48.2397	35.866
634	38.262	27.109
635	30.2056	20.742
636	24.8635	22.316
637	20.9894	31.757
638	22.6716	37.587
639	31.8401	28.36
640	43.6787	21.921
641	57.6248	31.91
642	73.5953	48.723
643	84.3637	69.266
644	80.0703	69.002
645	64.5581	50.52
646	51.7312	39.494
647	47.76	35.519
648	49.1387	37.458
649	52.5941	36.13
650	54.336	33.867
651	52.0898	24.999
652	45.3254	12.829
653	41.6133	12.263
654	46.2998	15.363
655	56.6188	18.663
656	66.8133	30.023
657	63.3313	37.652
658	45.3427	39.406
659	24.8482	25.668
660	14.2127	4.66
661	8.4394	0.808
662	5.1703	0
663	2.7986	0.015
664	6.1159	0.659
665	10.0272	0
666	13.1322	0
667	13.5736	0
668	10.3374	0
669	5.9548	0.012
670	2.2593	1
671	0.6837	0.991
672	0	0
673	0.0047	0
674	0.8412	0
675	0	0.000306
676	0	0.052
677	2.9e-12	5.8e-23
[truncated: 15 more columns]

[truncated: 3 more sheets: Fig. 6p,q,r, Fig. 7c,d,e,f, Fig. 7l,n]
